# Supplementary material for: Differential SP4 expression and HSP60 abundance in buccal swabs from patients with schizophrenia
Source: Sci Adv. 2026 Mar 4;12(10):eaeb0460. doi: 10.1126/sciadv.aeb0460 (PMC12959401; doi:10.1126/sciadv.aeb0460)
Supplement: Supplementary file 2 — Data S1 [file sciadv.aeb0460_data_s1.zip]

Archive with 1 entries (1 files):
- aeb0460_data_s1.xlsx
