# Supplementary material for: Differential SP4 expression and HSP60 abundance in buccal swabs from patients with schizophrenia
Source: Sci Adv. 2026 Mar 4;12(10):eaeb0460. doi: 10.1126/sciadv.aeb0460 (PMC12959401; doi:10.1126/sciadv.aeb0460)
Supplement: Supplementary file 2 — Data S1 [file sciadv.aeb0460_data_s1.zip › aeb0460_data_s1.xlsx]

## Sheet: Proteins
Accession	Description	Contaminant	Sum PEP Score	Coverage [%]	# Peptides	# PSMs	# Unique Peptides	# AAs	MW [kDa]	calc. pI	Score Sequest HT: Sequest HT	Biological Process	Cellular Component	Molecular Function	Pfam IDs	Entrez Gene ID	Ensembl Gene ID	Gene Symbol	Gene ID	Reactome Pathways	WikiPathways	Abundance Ratio: (A) / (B)	Abundance Ratio: (C) / (D)	Abundance Ratio (log2): (A) / (B)	Abundance Ratio (log2): (C) / (D)	Abundance Ratio P-Value: (A) / (B)	Abundance Ratio P-Value: (C) / (D)	Abundances (Normalized): F62: Sample, A, n/a	Abundances (Normalized): F63: Sample, A, n/a	Abundances (Normalized): F64: Sample, A, n/a	Abundances (Normalized): F65: Sample, A, n/a	Abundances (Normalized): F66: Sample, B, n/a	Abundances (Normalized): F67: Sample, B, n/a	Abundances (Normalized): F68: Sample, B, n/a	Abundances (Normalized): F69: Sample, B, n/a	Abundances (Normalized): F70: Sample, C, n/a	Abundances (Normalized): F71: Sample, C, n/a	Abundances (Normalized): F72: Sample, C, n/a	Abundances (Normalized): F73: Sample, C, n/a	Abundances (Normalized): F74: Sample, C, n/a	Abundances (Normalized): F75: Sample, D, n/a	Abundances (Normalized): F76: Sample, D, n/a	Abundances (Normalized): F77: Sample, D, n/a	Abundances (Normalized): F78: Sample, D, n/a	Abundances (Normalized): F79: Sample, D, n/a	Found in Sample: [S62] F62: Sample, A, n/a	Found in Sample: [S63] F63: Sample, A, n/a	Found in Sample: [S64] F64: Sample, A, n/a	Found in Sample: [S65] F65: Sample, A, n/a
P06702	Protein S100-A9 OS=Homo sapiens OX=9606 GN=S100A9 PE=1 SV=1	FALSE	138.494	94	17	6600	17	114	13.2	6.13	10074.7	cell adhesion;cell-cell signaling;protein metabolism;other metabolic processes;stress response;developmental processes;other biological processes	non-structural extracellular;plasma membrane;other membranes;cytosol;cytoskeleton;other cell component	signal transduction activity or receptor binding;cytoskeletal activity;other molecular function	Pf01023	6280	ENSG00000163220	S100A9	D3DV36; hsa:6280; P06702; Q6FGA1; Q9NYM0; Q9UCJ1	ER-Phagosome pathway; Neutrophil degranulation; MyD88:MAL(TIRAP) cascade initiated on plasma membrane; MyD88 deficiency (TLR2/4); IRAK4 deficiency (TLR2/4); Regulation of TLR by endogenous ligand; Metal sequestration by antimicrobial proteins; RHO GTPases Activate NADPH Oxidases	IL1 and megakaryocytes in obesity; Vitamin D receptor pathway	0.765	1.031	-0.39	0.04	0.436483	0.781015	4.67925e+09	8.48543e+09	4.88412e+09	2.27317e+09	3.0887e+09	5.30862e+09	5.2813e+09	5.24072e+09	2.95212e+09	7.77978e+09	4.15752e+09	3.9287e+09	2.14836e+09	4.74546e+09	4.58634e+09	3.82369e+09	3.52256e+09	6.04265e+09	High	High	High	High
P04264	Keratin, type II cytoskeletal 1 OS=Homo sapiens OX=9606 GN=KRT1 PE=1 SV=6	FALSE	240.956	62	43	1832	23	644	66	8.12	3505.74	cell organization and biogenesis;protein metabolism;other metabolic processes;stress response;other biological processes	non-structural extracellular;plasma membrane;other membranes;cytosol;cytoskeleton;other cell component	bone, tooth or skin structural activity;other molecular function	Pf00038, Pf16208, Pf16210	3848	ENSG00000167768	KRT1	B2RA01; hsa:3848; P04264; P85925; P86104; Q14720; Q6GSJ0; Q9H298	Formation of the cornified envelope; Neutrophil degranulation	Corticotropin-releasing hormone signaling pathway	1.157	0.791	0.21	-0.34	0.791346	0.334336	2.88513e+09	4.98124e+08	5.23274e+08	2.27237e+09	2.27815e+09	6.84952e+08	6.34429e+08	5.48384e+08	1.02312e+09	8.32462e+08	6.30407e+08	3.75972e+08	6.1008e+08	1.5764e+09	1.43662e+09	8.74173e+08	6.10599e+08	4.87494e+08	High	High	High	High
P04083	Annexin A1 OS=Homo sapiens OX=9606 GN=ANXA1 PE=1 SV=2	FALSE	213.325	71	31	1569	31	346	38.7	7.02	3186.66	cell-cell signaling;cell organization and biogenesis;protein metabolism;other metabolic processes;stress response;transport;developmental processes;signal transduction;other biological processes	non-structural extracellular;plasma membrane;other membranes;cytosol;cytoskeleton;nucleus;other cytoplasmic organelle;other cell component	signal transduction activity or receptor binding;enzyme regulator activity;other molecular function	Pf00191	301	ENSG00000135046	ANXA1	B5BU38; hsa:301; P04083	G alpha (q) signalling events; G alpha (i) signalling events; Interleukin-4 and Interleukin-13 signaling; Smooth Muscle Contraction; Formyl peptide receptors bind formyl peptides and many other ligands	Spinal cord injury; VEGFA-VEGFR2 signaling; Prostaglandin synthesis and regulation	1.063	1.235	0.09	0.3	0.960725	0.848639	7.13207e+08	4.13293e+08	3.98073e+09	2.6094e+09	4.689e+08	1.6758e+09	1.76142e+09	2.4965e+09	8.93816e+08	7.72373e+08	2.52243e+09	2.22351e+09	1.67228e+09	7.99364e+08	9.31874e+08	1.81065e+09	8.3686e+08	1.7656e+09	High	High	High	High
P0DUB6	Alpha-amylase 1A OS=Homo sapiens OX=9606 GN=AMY1A PE=1 SV=1	FALSE	179.221	64	22	1648	16	511	57.7	6.93	3144.77	other metabolic processes	non-structural extracellular	other molecular function	Pf00128, Pf02806	276; 277; 278	ENSG00000237763	AMY1A	A6NJS5; A8K8H6; hsa:276; hsa:277; hsa:278; P04745; P0DUB6; Q13763; Q5T083	Digestion of dietary carbohydrate		1.342	1.952	0.42	0.96	0.523988	0.168535	1.3169e+09	1.54956e+07	1.09811e+08	2.17593e+09	5.0732e+08	9.21109e+07	4.69319e+08	4.98928e+08	2.21365e+09	2.8339e+07	1.72945e+08	1.60916e+09	4.38105e+09	2.97468e+08	7.07156e+08	1.42538e+09	1.17268e+09	5.27271e+07	High	High	High	High
P02768-1	SWISS-PROT:P02768-1 Tax_Id=9606 Gene_Symbol=ALB Isoform 1 of Serum albumin precursor	TRUE	203.513	41	36	1640	32	609	69.3	6.28	2919.18	stress response;other biological processes	non-structural extracellular;ER/Golgi;other cell component	nucleic acid binding activity;other molecular function	Pf00273	213	ENSG00000163631	ALB	E7ESS9; hsa:213; O95574; P02768; P04277; Q13140; Q645G4; Q68DN5; Q6UXK4; Q86YG0; Q8IUK7; Q9P157; Q9P1I7; Q9UHS3; Q9UJZ0	Scavenging of heme from plasma; Platelet degranulation ; Regulation of Insulin-like Growth Factor (IGF) transport and uptake by Insulin-like Growth Factor Binding Proteins (IGFBPs); Post-translational protein phosphorylation; Cytoprotection by HMOX1; Aspirin ADME; Ciprofloxacin ADME; Recycling of bile acids and salts; Prednisone ADME; Heme degradation; HDL remodeling; Heme biosynthesis	Selenium micronutrient network; Vitamin B12 metabolism; Folate metabolism; Complement system; VEGFA-VEGFR2 signaling	1.317	0.708	0.4	-0.5	0.55456	0.210262	4.64478e+08	2.99465e+09	6.72259e+08	3.78212e+08	4.88781e+08	5.47706e+08	5.25423e+08	4.432e+08	4.65724e+08	6.52076e+08	6.74599e+08	1.88642e+08	1.45626e+09	9.76571e+08	1.18913e+09	5.87865e+08	4.49182e+08	1.07955e+09	High	High	High	High
P07476	Involucrin OS=Homo sapiens OX=9606 GN=IVL PE=1 SV=2	FALSE	265.795	70	36	1118	36	585	68.4	4.61	2210.76	protein metabolism;other metabolic processes;other biological processes	plasma membrane;cytosol;cytoskeleton;nucleus;other cell component		Pf00904, Pf10583	3713	ENSG00000163207	IVL	hsa:3713; P07476; Q5T7P4	Formation of the cornified envelope	Corticotropin-releasing hormone signaling pathway	0.573	1.813	-0.8	0.86	0.131027	0.235792	2.57239e+08	3.95547e+08	4.81714e+08	2.17448e+08	3.38969e+08	7.86483e+08	5.11954e+08	7.24662e+08	5.84133e+08	4.86003e+08	4.52982e+08	7.37255e+08	6.36455e+08	5.82241e+08	1.64813e+08	5.47592e+08	2.06642e+08	4.77084e+08	High	High	High	High
Q9UBG3	Cornulin OS=Homo sapiens OX=9606 GN=CRNN PE=1 SV=1	FALSE	268.609	81	35	1043	35	495	53.5	6.1	2123.93	cell adhesion;stress response;other biological processes	other membranes;other cell component	other molecular function	Pf01023	49860	ENSG00000143536	CRNN	B2RE60; hsa:49860; Q8N613; Q9UBG3			0.881	1.211	-0.18	0.28	0.672168	0.888615	2.87713e+08	4.55539e+08	8.05191e+08	3.10469e+08	2.45873e+08	5.36692e+08	5.4357e+08	4.75592e+08	4.61941e+08	6.20975e+08	8.02989e+08	7.79536e+08	4.91989e+08	5.83901e+08	4.26719e+08	3.12775e+08	4.06303e+08	1.1094e+09	High	High	High	High
P13645	SWISS-PROT:P13645 Tax_Id=9606 Gene_Symbol=KRT10 Keratin, type I cytoskeletal 10	TRUE	181.199	46	28	1120	16	593	59.5	5.21	2114.56											0.991	0.81	-0.01	-0.3	0.89884	0.365575	1.53051e+09	2.85818e+08	3.1175e+08	1.91568e+09	1.5075e+09	6.54968e+08	3.4111e+08	3.67185e+08	5.62199e+08	7.38284e+08	3.50341e+08	2.60346e+08	3.23993e+08	7.54831e+08	7.82956e+08	4.3942e+08	4.03635e+08	2.84049e+08	High	High	High	High
P04792	Heat shock protein beta-1 OS=Homo sapiens OX=9606 GN=HSPB1 PE=1 SV=2	FALSE	140.148	91	21	1108	21	205	22.8	6.4	2014.64	protein metabolism;other metabolic processes;stress response;transport;signal transduction;other biological processes	plasma membrane;cytosol;cytoskeleton;nucleus;other cell component	enzyme regulator activity;other molecular function	Pf00011	3315	ENSG00000106211	HSPB1	B2R4N8; hsa:3315; P04792; Q6FI47; Q96C20; Q96EI7; Q9UC31; Q9UC34; Q9UC35; Q9UC36	AUF1 (hnRNP D0) binds and destabilizes mRNA; MAPK6/MAPK4 signaling; Extra-nuclear estrogen signaling; VEGFA-VEGFR2 Pathway	Apoptosis-related network due to altered Notch3 in ovarian cancer; Fas ligand pathway and stress induction of heat shock proteins; MAPK signaling pathway; ATM signaling in development and disease ; VEGFA-VEGFR2 signaling; p38 MAPK signaling pathway; Extracellular vesicles in the crosstalk of cardiac cells; Ferroptosis; IL-18 signaling pathway; Intracellular trafficking proteins involved in CMT ne…	0.797	1.221	-0.33	0.29	0.499478	0.872278	7.32958e+08	4.13259e+08	1.34177e+09	7.14142e+08	5.8071e+08	9.0475e+08	8.12567e+08	9.62778e+08	5.6717e+08	8.6943e+08	7.82337e+08	1.18942e+09	4.90175e+08	4.82614e+08	8.62206e+08	7.42259e+08	3.94665e+08	8.40397e+08	High	High	High	High
P05109	Protein S100-A8 OS=Homo sapiens OX=9606 GN=S100A8 PE=1 SV=1	FALSE	117.55	100	21	1707	21	93	10.8	7.03	2013.19	cell adhesion;cell-cell signaling;protein metabolism;other metabolic processes;stress response;transport;developmental processes;other biological processes	non-structural extracellular;plasma membrane;other membranes;cytosol;cytoskeleton;other cell component	signal transduction activity or receptor binding;cytoskeletal activity;other molecular function	Pf01023	6279	ENSG00000143546	S100A8	A8K5L3; D3DV37; hsa:6279; P05109; Q5SY70; Q9UC84; Q9UC92; Q9UCJ0; Q9UCM6	Neutrophil degranulation; ER-Phagosome pathway; MyD88:MAL(TIRAP) cascade initiated on plasma membrane; MyD88 deficiency (TLR2/4); IRAK4 deficiency (TLR2/4); Regulation of TLR by endogenous ligand; Metal sequestration by antimicrobial proteins; RHO GTPases Activate NADPH Oxidases	Vitamin D receptor pathway	0.711	0.876	-0.49	-0.19	0.334995	0.482779	1.66086e+09	2.92342e+09	1.8337e+09	1.37867e+09	1.33867e+09	2.7166e+09	2.65455e+09	2.41759e+09	1.48457e+09	2.46464e+09	1.94984e+09	1.63478e+09	1.10083e+09	2.18552e+09	2.44546e+09	2.20967e+09	1.50826e+09	2.15919e+09	High	High	High	High
Q02SZ7	Lysyl endopeptidase OS=Pseudomonas aeruginosa (strain UCBPP-PA14) OX=208963 GN=prpL PE=1 SV=1	FALSE	189.369	58	21	847	21	462	48.1	7.08	2001.47	protein metabolism	non-structural extracellular	other molecular function				prpL	pau:PA14_09900; Q02SZ7			0.97	0.825	-0.04	-0.28	0.856331	0.391732	4.96412e+08	1.82819e+08	2.31591e+08	2.57426e+08	6.2764e+08	2.02812e+08	2.25752e+08	2.4717e+08	3.34477e+08	2.50772e+08	1.62756e+08	1.51356e+08	3.93255e+08	3.93656e+08	3.38223e+08	2.97394e+08	4.0709e+08	1.58817e+08	High	High	High	High
P02769	SWISS-PROT:P02769 (Bos taurus) Bovine serum albumin precursor	TRUE	138.241	34	25	1060	21	607	69.2	6.18	1993.38	stress response;other biological processes	non-structural extracellular;other cell component	nucleic acid binding activity;other molecular function	Pf00273	280717		ALB	A5PJX3; bta:280717; O02787; P02769; P04277; Q3SZR2			0.541	0.78	-0.89	-0.36	0.098204	0.31623	1.55237e+07	1.45093e+07	2.68951e+07	1.67935e+07	2.55363e+08	4.96624e+07	7.18344e+06	1.65356e+07	5.4511e+08	3.80962e+08	2.46331e+08	1.71633e+08	3.19246e+08	7.32922e+08	6.39262e+08	3.44339e+08	3.81223e+08	1.65366e+08	High	High	High	High
P04080	Cystatin-B OS=Homo sapiens OX=9606 GN=CSTB PE=1 SV=2	FALSE	48.364	82	5	904	5	98	11.1	7.56	1986.53	other biological processes	non-structural extracellular;cytosol;nucleus;other cell component	enzyme regulator activity;other molecular function	Pf00031	1476	ENSG00000160213	CSTB	hsa:1476; P04080	Neutrophil degranulation		0.617	0.667	-0.7	-0.59	0.186628	0.158766	7.65054e+08	8.91855e+08	1.60375e+09	5.73133e+08	7.62008e+08	1.56136e+09	1.2903e+09	1.27379e+09	4.54603e+08	1.31794e+09	9.20801e+08	2.8829e+08	3.9449e+08	1.01596e+09	8.77003e+08	9.79411e+08	5.52199e+08	1.25565e+09	High	High	High	High
P35908	SWISS-PROT:P35908 Tax_Id=9606 Gene_Symbol=KRT2 Keratin, type II cytoskeletal 2 epidermal	TRUE	270.643	81	49	1356	1	645	65.8	8	1966.1											1.212	0.656	0.28	-0.61	0.702463	0.146602	6.28265e+06	1.04718e+06	810372	8.145e+06	3.79866e+06	1.17824e+06	1.25009e+06	1.46437e+06	3.36644e+06	1.14449e+06	1.22592e+06	1.23283e+06	1.27956e+06	4.43944e+06	3.7656e+06	2.33081e+06	1.74535e+06	1.49154e+06	High	Peak Found	Peak Found	High
P35908	Keratin, type II cytoskeletal 2 epidermal OS=Homo sapiens OX=9606 GN=KRT2 PE=1 SV=2	FALSE	272.538	81	49	1357	1	639	65.4	8	1957.71	cell cycle OR cell proliferation;cell organization and biogenesis;protein metabolism;other metabolic processes;other biological processes	plasma membrane;cytosol;cytoskeleton;other cell component	bone, tooth or skin structural activity;cytoskeletal activity	Pf00038, Pf16208	3849	ENSG00000172867	KRT2	hsa:3849; P35908; Q4VAQ2	Formation of the cornified envelope		0.896	0.913	-0.16	-0.13	0.703157	0.552864	1.71621e+09	2.61922e+08	3.27375e+08	1.04524e+09	1.43683e+09	7.5802e+08	3.6196e+08	3.76737e+08	7.51728e+08	7.80023e+08	4.26435e+08	3.04104e+08	3.7011e+08	8.31586e+08	7.23207e+08	4.43458e+08	7.67746e+08	3.0427e+08	High	High	High	High
Q9UBC9	Small proline-rich protein 3 OS=Homo sapiens OX=9606 GN=SPRR3 PE=1 SV=2	FALSE	136.155	94	21	1146	21	169	18.1	8.57	1901.14	stress response;other biological processes	plasma membrane;cytosol;ER/Golgi;other cell component	other molecular function	Pf02389	6707	ENSG00000163209	SPRR3	A5YKK8; B2R4G8; D3DV32; hsa:6707; O75597; Q4ZGI7; Q5T525; Q8NET7; Q9UBC9; Q9UDG3	Formation of the cornified envelope	Pancreatic cancer subtypes	0.891	1.314	-0.17	0.39	0.693552	0.725939	4.78915e+08	3.77289e+09	2.11488e+09	2.24148e+09	1.37627e+09	1.79921e+09	2.65354e+09	1.1742e+09	1.60338e+09	3.5456e+09	2.95357e+09	2.37808e+09	1.84866e+09	2.40859e+09	1.31592e+09	2.34399e+09	1.09079e+09	5.28852e+09	High	High	High	High
P35527	Keratin, type I cytoskeletal 9 OS=Homo sapiens OX=9606 GN=KRT9 PE=1 SV=3	FALSE	184.274	82	31	945	30	623	62	5.24	1819.37	cell organization and biogenesis;other biological processes	cytosol;cytoskeleton	cytoskeletal activity	Pf00038	3857	ENSG00000171403	KRT9	hsa:3857; O00109; P35527; Q0IJ47; Q14665	Formation of the cornified envelope		1.056	0.615	0.08	-0.7	0.972825	0.10596	1.3746e+09	2.09969e+08	2.03556e+08	2.4105e+08	9.74283e+08	1.814e+08	3.42585e+08	2.62285e+08	3.07967e+08	2.38127e+08	2.22431e+08	1.35169e+08	2.50339e+08	7.41441e+08	6.53401e+08	4.01719e+08	2.36146e+08	1.80414e+08	High	High	High	High
P01040	Cystatin-A OS=Homo sapiens OX=9606 GN=CSTA PE=1 SV=1	FALSE	144.698	100	16	755	16	98	11	5.5	1494.87	cell adhesion;protein metabolism;other metabolic processes;other biological processes	non-structural extracellular;plasma membrane;cytosol;nucleus;other cell component	enzyme regulator activity;other molecular function	Pf00031	1475	ENSG00000121552	CSTA	hsa:1475; P01040; Q6IB90	Formation of the cornified envelope	8p23.1 copy number variation syndrome	0.743	0.642	-0.43	-0.64	0.393278	0.131632	6.43652e+08	7.36043e+08	9.95687e+08	2.80401e+08	5.26541e+08	1.0068e+09	1.04546e+09	8.2614e+08	4.48633e+08	1.16307e+09	5.86019e+08	1.48713e+08	1.03924e+08	6.66702e+08	7.26266e+08	1.0636e+09	6.50877e+08	6.76159e+08	High	High	High	High
P19013	SWISS-PROT:P19013 Tax_Id=9606 Gene_Symbol=KRT4 keratin 4	TRUE	180.41	53	40	908	30	594	63.9	8.25	1473.47											1.331	1.922	0.41	0.94	0.537156	0.181301	1.31589e+08	3.58944e+07	1.07725e+08	3.52167e+07	3.76254e+07	6.20622e+07	8.36219e+07	2.50787e+07	5.41235e+08	8.01585e+07	3.94201e+08	2.55352e+08	3.21925e+08	1.05722e+08	3.89635e+08	9.76865e+07	2.01525e+09	1.70044e+07	High	High	High	High
P04259	Keratin, type II cytoskeletal 6B OS=Homo sapiens OX=9606 GN=KRT6B PE=1 SV=5	FALSE	152.564	55	37	861	1	564	60	8	1465.17	cell organization and biogenesis;other biological processes	cytosol;cytoskeleton	bone, tooth or skin structural activity;cytoskeletal activity	Pf00038, Pf16208	3854	ENSG00000185479	KRT6B	hsa:3854; P04259; P48669	Formation of the cornified envelope		0.563	2.398	-0.83	1.26	0.120939	0.055904	136448		213723	613740	379377				3.66016e+06		2.00523e+06	1.71665e+06		523857	836039		9.58258e+06		Peak Found	Not Found	High	High
P13647	SWISS-PROT:P13647 Tax_Id=9606 Gene_Symbol=KRT5 Keratin, type II cytoskeletal 5	TRUE	158.6	55	40	901	8	590	62.3	7.74	1389.46	cell organization and biogenesis;other biological processes	cytosol;cytoskeleton;other cell component	bone, tooth or skin structural activity;cytoskeletal activity;other molecular function	Pf00038, Pf16208	3852	ENSG00000186081	KRT5	hsa:3852; P13647; Q6PI71; Q6UBJ0; Q8TA91	Formation of the cornified envelope; Type I hemidesmosome assembly		1.441	1.375	0.53	0.46	0.413997	0.639259	2.08462e+08	3.17502e+07	6.2638e+07	1.97572e+08	1.70069e+08	5.74598e+07	6.36791e+07	4.26358e+07	4.11108e+08	7.41011e+07	2.06088e+08	1.84151e+08	1.38713e+08	1.3223e+08	1.60061e+08	7.62889e+07	4.84035e+08	3.32419e+07	High	High	High	High
P02538	SWISS-PROT:P02538 Tax_Id=9606 Gene_Symbol=KRT6A Keratin, type II cytoskeletal 6A	TRUE	157.435	55	39	834	4	564	60	8	1379.49	cell organization and biogenesis;stress response;other biological processes	cytosol;cytoskeleton	bone, tooth or skin structural activity;cytoskeletal activity	Pf00038, Pf16208	3853	ENSG00000205420	KRT6A	A4QPC1; hsa:3853; P02538; P48667; Q08AR4; Q6NT67; Q96CL4	Formation of the cornified envelope	Ectoderm differentiation; Ectoderm differentiation; Pancreatic cancer subtypes	1.359	2.933	0.44	1.55	0.503368	0.014955	4.86267e+07	2.04541e+07	4.78288e+07	1.67325e+07	4.97941e+07	1.81848e+07	2.36631e+07	8.52976e+06	3.99628e+08	3.56056e+07	1.77136e+08	1.56303e+08	4.27862e+07	2.71004e+07	6.46236e+07	2.84882e+07	3.92916e+08	6.23494e+06	High	High	High	High
P04259	SWISS-PROT:P04259 Tax_Id=9606 Gene_Symbol=KRT6B Keratin, type II cytoskeletal 6B	TRUE	154.464	55	38	806	1	564	60	8	1354.17											0.962	1.201	-0.06	0.26	0.840079	0.906501	3.67198e+06	793015	3.89487e+06	2.4172e+06	5.19036e+06	2.83986e+06	2.60798e+06	1.16575e+06	2.83555e+07	1.87776e+06	1.26537e+07	1.06251e+07	2.2329e+06	1.9151e+06	4.56821e+06	1.22716e+06	3.53414e+07	812837	Not Found	Not Found	Not Found	Not Found
Q09666	Neuroblast differentiation-associated protein AHNAK OS=Homo sapiens OX=9606 GN=AHNAK PE=1 SV=2	FALSE	925.065	68	226	1326	226	5890	628.7	6.15	1350.82	other biological processes	non-structural extracellular;plasma membrane;other membranes;cytosol;cytoskeleton;nucleus;other cell component	other molecular function		79026	ENSG00000124942	AHNAK	A1A586; hsa:79026; Q09666			2.154	1.281	1.11	0.36	0.0670614	0.776254	4.57903e+08	2.83451e+08	1.67539e+08	2.70657e+08	4.59998e+07	1.0115e+08	5.69444e+07	4.48479e+07	6.72264e+07	5.12552e+07	4.1316e+08	1.33229e+08	1.69924e+08	1.03768e+08	9.20171e+07	8.45508e+07	7.02796e+07	2.86732e+08	High	High	High	High
P13646-1	SWISS-PROT:P13646-1 Tax_Id=9606 Gene_Symbol=KRT13 Isoform 1 of Keratin, type I cytoskeletal 13	TRUE	161.747	71	33	809	3	458	49.6	4.96	1226.82		cytoskeleton	other molecular function	Pf00038	3860		KRT13	A1A4E9; hsa:3860		Vitamin D receptor pathway	1.314	1.783	0.39	0.83	0.557985	0.253308	3.00963e+08	6.62334e+07	2.10826e+08	1.9267e+08	1.31509e+08	1.43114e+08	1.2543e+08	8.88696e+07	1.07909e+09	1.89916e+08	6.31783e+08	3.57883e+08	4.10883e+08	1.91756e+08	4.51456e+08	1.73615e+08	2.51115e+09	4.78191e+07	High	High	High	High
Q5XQN5	SWISS-PROT:Q5XQN5 (Bos taurus) Keratin, type II cytoskeletal 5	TRUE	125.19	43	32	761	1	601	62.9	7.81	1219.43	cell organization and biogenesis;other biological processes	cytoskeleton;other cell component	bone, tooth or skin structural activity	Pf00038, Pf16208	281268		KRT5	bta:281268; Q5XQN5			0.935	1.298	-0.1	0.38	0.784968	0.74933	1.00626e+06		328014	887252	270173	603671	1.03308e+06	552422	302107	109713	582270	1.89122e+06	1.17692e+06		433408	672688	1.26135e+06	248859	Peak Found	Not Found	Not Found	Not Found
P13646	Keratin, type I cytoskeletal 13 OS=Homo sapiens OX=9606 GN=KRT13 PE=1 SV=4	TRUE	157.156	71	32	775	1	458	49.6	4.96	1206.56	cell organization and biogenesis;stress response;other biological processes	cytosol;cytoskeleton	other molecular function	Pf00038	3860	ENSG00000171401	KRT13	hsa:3860; P13646; Q53G54; Q6AZK5; Q8N240	Formation of the cornified envelope	Vitamin D receptor pathway	0.359	100	-1.48	6.64	0.00714066	1e-17				676058		1.88548e+06						46722.1							Not Found	Not Found	Not Found	High
P60709	Actin, cytoplasmic 1 OS=Homo sapiens OX=9606 GN=ACTB PE=1 SV=1	FALSE	136.026	65	20	768	9	375	41.7	5.48	1129.35	cell organization and biogenesis;developmental processes;other biological processes	plasma membrane;other membranes;cytosol;cytoskeleton;nucleus;other cell component	cytoskeletal activity;other molecular function	Pf00022	60	ENSG00000075624	ACTB	hsa:60; P02570; P60709; P70514; P99021; Q11211; Q64316; Q75MN2; Q96B34; Q96HG5	UCH proteinases; Clathrin-mediated endocytosis; DNA Damage Recognition in GG-NER; Signaling by moderate kinase activity BRAF mutants; Paradoxical activation of RAF signaling by kinase inactive BRAF; Signaling downstream of RAS mutants; RHOF GTPase cycle; Regulation of actin dynamics for phagocytic cup formation; FCGR3A-mediated phagocytosis; Recycling pathway of L1; Sensory processing of sound by…	Arrhythmogenic right ventricular cardiomyopathy; Pathogenic Escherichia coli infection; Common pathways underlying drug addiction; Myometrial relaxation and contraction pathways; Focal adhesion; Fas ligand pathway and stress induction of heat shock proteins; Ebola virus infection in host; Acute viral myocarditis; Thermogenesis; Mechanoregulation and pathology of YAP/TAZ via Hippo and non-Hippo me…	1.01	1.867	0.01	0.9	0.937538	0.206956	1.12257e+08	4.9949e+07	2.56653e+08	4.8835e+08	9.05544e+07	1.51163e+08	2.18431e+08	3.0816e+08	4.59488e+08	6.42496e+07	4.07018e+08	8.64213e+08	6.2569e+08	5.41262e+07	2.85249e+08	3.10046e+08	6.84467e+08	3.47944e+07	High	High	High	High
Q6UWP8	Suprabasin OS=Homo sapiens OX=9606 GN=SBSN PE=1 SV=2	FALSE	248.899	75	27	531	17	590	60.5	7.01	1111.09				Pf21009	374897	ENSG00000189001	SBSN	A8K5J0; E9PBV3; hsa:374897; Q6UWP8			0.96	0.825	-0.06	-0.28	0.835963	0.391546	9.63117e+07	3.16808e+08	1.593e+08	4.78659e+07	2.68476e+08	3.5388e+08	1.88999e+08	1.30135e+08	1.96858e+08	4.01542e+08	2.69686e+08	3.70621e+08	3.06374e+07	7.08583e+08	3.66508e+08	3.64421e+08	3.23343e+08	3.18111e+08	High	High	High	High
Q08188	Protein-glutamine gamma-glutamyltransferase E OS=Homo sapiens OX=9606 GN=TGM3 PE=1 SV=4	FALSE	242.602	73	39	736	39	693	76.6	5.86	1028.77	protein metabolism;other metabolic processes;other biological processes	plasma membrane;other membranes;other cell component	other molecular function	Pf00868, Pf00927, Pf01841	7053	ENSG00000125780	TGM3	A8K5N6; B2RCR6; D3DVX1; O95933; Q08188; Q32ML9; Q32MM0			0.762	2.947	-0.39	1.56	0.429737	0.0144487	4.65352e+07	5.42171e+06	1.41477e+07	3.09304e+08	2.31872e+07	2.18838e+07	1.1192e+08	3.63997e+07	4.54051e+08	1.72924e+07	1.96411e+08	5.43304e+08	5.81724e+08	1.20923e+07	1.201e+08	1.20288e+08	3.81453e+08	3.28241e+06	High	High	High	High
P31947	14-3-3 protein sigma OS=Homo sapiens OX=9606 GN=SFN PE=1 SV=1	FALSE	93.346	79	17	670	14	248	27.8	4.74	1013.59	cell cycle OR cell proliferation;cell organization and biogenesis;stress response;transport;signal transduction;other biological processes	non-structural extracellular;cytosol;nucleus;other cell component	enzyme regulator activity;other molecular function	Pf00244	2810	ENSG00000175793	SFN	hsa:2810; P31947; Q6FH30; Q6FH51; Q96DH0	Translocation of SLC2A4 (GLUT4) to the plasma membrane; Regulation of localization of FOXO transcription factors; TP53 Regulates Metabolic Genes; Chk1/Chk2(Cds1) mediated inactivation of Cyclin B:Cdk1 complex; RHO GTPases activate PKNs; SARS-CoV-1 targets host intracellular signalling and regulatory pathways; SARS-CoV-2 targets host intracellular signalling and regulatory pathways; Activation of …	miRNA regulation of DNA damage response; Cell cycle; Myometrial relaxation and contraction pathways; p53 transcriptional gene network; Calcium regulation in cardiac cells; 7q11.23 distal copy number variation; DNA damage response	0.836	1.087	-0.26	0.12	0.579603	0.887749	2.95122e+08	2.98542e+08	6.26143e+08	2.86606e+08	1.55955e+08	4.20706e+08	4.31484e+08	6.24881e+08	3.64324e+08	3.14823e+08	4.42599e+08	5.52051e+08	3.10541e+08	2.82631e+08	3.44225e+08	3.47477e+08	2.73563e+08	4.66775e+08	High	High	High	High
P02533	Keratin, type I cytoskeletal 14 OS=Homo sapiens OX=9606 GN=KRT14 PE=1 SV=4	TRUE	144.197	59	32	630	8	472	51.5	5.16	918.96	cell organization and biogenesis;other biological processes	plasma membrane;cytosol;cytoskeleton;nucleus;other cell component	cytoskeletal activity;other molecular function	Pf00038	3861	ENSG00000186847	KRT14	hsa:3861; P02533; Q14715; Q53XY3; Q9BUE3; Q9UBN2; Q9UBN3; Q9UCY4	Formation of the cornified envelope; Type I hemidesmosome assembly	Corticotropin-releasing hormone signaling pathway	1.145	0.955	0.2	-0.07	0.811658	0.634385	9.4465e+08	8.74171e+07	1.98087e+08	8.4762e+08	6.87595e+08	2.98782e+08	2.07464e+08	2.52682e+08	4.45949e+08	3.25854e+08	2.47941e+08	1.8516e+08	2.55378e+08	5.58773e+08	4.58709e+08	3.36463e+08	3.13596e+08	1.74857e+08	High	High	High	High
P07355	Annexin A2 OS=Homo sapiens OX=9606 GN=ANXA2 PE=1 SV=2	FALSE	135.26	70	26	561	26	339	38.6	7.75	916.96	cell organization and biogenesis;RNA metabolism OR transcription;other metabolic processes;transport;developmental processes;other biological processes	non-structural extracellular;extracellular matrix;plasma membrane;other membranes;cytosol;nucleus;other cytoplasmic organelle;other cell component	transporter activity;enzyme regulator activity;cytoskeletal activity;other molecular function	Pf00191	302	ENSG00000182718	ANXA2	hsa:302; P07355; Q567R4; Q6N0B3; Q8TBV2; Q96DD5; Q9UDH8	Neutrophil degranulation; Gene and protein expression by JAK-STAT signaling after Interleukin-12 stimulation; Smooth Muscle Contraction; Dissolution of Fibrin Clot	Gastrin signaling pathway; CCL18 signaling pathway; Prostaglandin synthesis and regulation	1.294	1.75	0.37	0.81	0.584753	0.273696	3.96619e+07	6.17674e+06	1.88039e+08	3.73258e+08	2.95017e+07	9.93791e+07	1.43578e+08	1.76535e+08	2.03552e+08	3.83601e+07	1.78167e+08	4.20142e+08	3.25057e+08	4.9059e+07	1.78269e+08	1.28729e+08	4.00814e+08	2.34047e+07	High	High	High	High
ENSEMBL:ENSBTAP00000038253	(Bos taurus) 63 kDa protein	TRUE	63.454	20	17	579	2	606	63.1	8.46	899.95	cell organization and biogenesis;stress response;other biological processes	plasma membrane;cytoskeleton;other cell component	bone, tooth or skin structural activity;other molecular function	Pf00038, Pf16208, Pf16210		ENSBTAG00000046089	KRT1	G3N0V2	Neutrophil degranulation; Formation of the cornified envelope	Corticotropin-releasing hormone	0.677	0.657	-0.56	-0.61	0.276622	0.148016	6.8515e+06	20064.8		76182		111433	249154	117464	134387		143383						103956		High	Peak Found	Not Found	Peak Found
P63104	14-3-3 protein zeta/delta OS=Homo sapiens OX=9606 GN=YWHAZ PE=1 SV=1	FALSE	97.809	60	16	448	12	245	27.7	4.79	804.21	cell organization and biogenesis;protein metabolism;other metabolic processes;stress response;signal transduction;other biological processes	cytosol;nucleus;other cell component	other molecular function	Pf00244	7534	ENSG00000164924	YWHAZ	A8K1N0; B7Z465; hsa:7534; P29213; P29312; P63104; Q32P43; Q5XJ08; Q6GPI2; Q6IN74; Q6NUR9; Q6P3U9; Q86V33	Translocation of SLC2A4 (GLUT4) to the plasma membrane; Negative regulation of NOTCH4 signaling; Regulation of localization of FOXO transcription factors; Deactivation of the beta-catenin transactivating complex; Interleukin-3, Interleukin-5 and GM-CSF signaling; TP53 Regulates Metabolic Genes; NOTCH4 Activation and Transmission of Signal to the Nucleus; Chk1/Chk2(Cds1) mediated inactivation of C…	Cell cycle; Prolactin signaling pathway; Pathogenic Escherichia coli infection; Myometrial relaxation and contraction pathways; Hepatitis B infection; GDNF signaling; Calcium regulation in cardiac cells; Sudden infant death syndrome (SIDS) susceptibility pathways	0.845	1.205	-0.24	0.27	0.598073	0.900151	5.50701e+07	6.16945e+07	2.26324e+08	1.21124e+08	3.33919e+07	1.28284e+08	1.58283e+08	1.81127e+08	1.20059e+08	7.43733e+07	1.44158e+08	2.11413e+08	9.20718e+07	6.74293e+07	9.2358e+07	9.00593e+07	1.37763e+08	1.45527e+08	High	High	High	High
P08727	SWISS-PROT:P08727 Tax_Id=9606 Gene_Symbol=KRT19 Keratin, type I cytoskeletal 19	TRUE	145.685	81	32	560	1	400	44.1	5.14	801.97											0.776	1.102	-0.37	0.14	0.45707	0.916231	519889		1.89696e+06	766284	730456	502773	3.70334e+06	2.24283e+06			240339	730615	4.80241e+06		1.17391e+06	1.38952e+06	782497	184773	Peak Found	Not Found	High	High
P08727	Keratin, type I cytoskeletal 19 OS=Homo sapiens OX=9606 GN=KRT19 PE=1 SV=4	FALSE	145.214	81	32	555	1	400	44.1	5.14	799.75	cell organization and biogenesis;developmental processes;signal transduction;other biological processes	plasma membrane;other membranes;cytosol;cytoskeleton;other cell component	cytoskeletal activity;other molecular function	Pf00038	3880	ENSG00000171345	KRT19	B2R874; hsa:3880; P08727; Q5XG83; Q6NW33; Q7L5M9; Q96A53; Q96FV1; Q9BYF9; Q9P1Y4	Formation of the cornified envelope	Galanin receptor pathway	0.406	1.026	-1.3	0.04	0.0175734	0.771505	3.79426e+07	1.90687e+07	1.09663e+08	2.31398e+08	1.37886e+08	2.21638e+08	1.83916e+08	1.36608e+08	5.71618e+07	6.2939e+07	6.42439e+07	6.88819e+07	9.54971e+07	5.91187e+07	1.03902e+08	4.90463e+07	7.07056e+07	1.74483e+07	Not Found	Not Found	Not Found	High
Q3MHH8	TREMBL:Q3MHH8 (Bos taurus) Amylase, alpha 2B; pancreatic	TRUE	44.589	15	7	444	1	511	57.4	6.42	757.99	other metabolic processes		other molecular function	Pf00128, Pf02806	505049		AMY2A	bta:505049; Q3MHH8			5.233	3.188	2.39	1.67	4.71055e-05	0.00804768	2.09484e+06		125466	4.19858e+06	668280	130358	407281	393535	5.19257e+06		337844	2.58179e+06	9.63687e+06	514433	1.57581e+06	3.12382e+06	2.03944e+06	76541.3	High	Not Found	Peak Found	High
P05787	SWISS-PROT:P05787 Tax_Id=9606 Gene_Symbol=KRT8 Keratin, type II cytoskeletal 8	TRUE	102.608	48	29	531	12	483	53.7	5.59	748.42	cell organization and biogenesis;stress response;developmental processes;signal transduction;other biological processes	plasma membrane;other membranes;cytosol;cytoskeleton;nucleus;other cell component	other molecular function	Pf00038, Pf16208	3856	ENSG00000170421	KRT8	A8K4H3; B0AZN5; F8VXB4; hsa:3856; P05787; Q14099; Q14716; Q14717; Q53GJ0; Q6DHW5; Q6GMY0; Q6P4C7; Q96J60	Formation of the cornified envelope	Primary focal segmental glomerulosclerosis (FSGS); Acute viral myocarditis	0.964	1.57	-0.05	0.65	0.844196	0.416505	8.77652e+06	1.46043e+06	4.42656e+06	9.31058e+06	3.18239e+06	6.88152e+06	1.19532e+07	7.51514e+06	3.90625e+06	1.45155e+06	8.0545e+06	2.31108e+07	9.93839e+06	1.05922e+06	5.68704e+06	1.073e+07	5.65374e+06	1.56007e+06	High	Peak Found	High	High
P12273	Prolactin-inducible protein OS=Homo sapiens OX=9606 GN=PIP PE=1 SV=1	FALSE	35.688	45	5	492	5	146	16.6	8.05	747.09	protein metabolism;other biological processes	non-structural extracellular;nucleus	cytoskeletal activity;other molecular function	Pf05326	5304	ENSG00000159763	PIP	A0A963; A0A9C3; A0A9F3; A4D2I1; hsa:5304; P12273	Miscellaneous transport and binding events		2.097	1.039	1.07	0.06	0.07782	0.796487	4.65326e+07	4.70567e+07	1.79691e+08	1.53515e+08	5.87752e+07	6.56462e+07	3.23344e+07	4.35553e+07	2.47076e+08	1.87115e+07	8.35906e+07	5.25347e+07	5.32734e+07	3.66739e+07	9.59401e+07	2.19445e+08	6.94824e+07	3.5654e+07	High	High	High	High
O60437	Periplakin OS=Homo sapiens OX=9606 GN=PPL PE=1 SV=4	FALSE	314.672	47	77	707	77	1756	204.6	5.6	737.24	cell organization and biogenesis;stress response;other biological processes	plasma membrane;other membranes;cytosol;cytoskeleton;other cell component	cytoskeletal activity;other molecular function	Pf17902	5493	ENSG00000118898	PPL	hsa:5493; O60314; O60437; O60454; Q14C98	Formation of the cornified envelope; Butyrophilin (BTN) family interactions		1.564	1.133	0.65	0.18	0.305486	0.972948	1.75759e+07	3.12789e+07	8.65336e+07	8.03771e+07	1.6623e+07	3.62315e+07	4.2601e+07	5.27868e+07	4.57858e+07	2.01801e+07	7.85842e+07	5.02008e+07	4.84898e+07	3.01606e+07	1.94996e+07	4.16034e+07	5.54425e+07	7.42638e+07	High	High	High	High
P08779	SWISS-PROT:P08779 Tax_Id=9606 Gene_Symbol=KRT16 Keratin, type I cytoskeletal 16	TRUE	131.141	58	30	539	14	473	51.2	5.05	729.97	cell organization and biogenesis;stress response;other biological processes	plasma membrane;cytosol;cytoskeleton	cytoskeletal activity	Pf00038	3868	ENSG00000186832	KRT16	A8K488; hsa:3868; P08779; P30654; Q16402; Q9UBG8	Formation of the cornified envelope	Vitamin D receptor pathway	1.489	1.122	0.57	0.17	0.368303	0.953772	3.70628e+07	6.38904e+06	1.22435e+07	1.75202e+07	2.68418e+07	1.21831e+07	1.03762e+07	1.35164e+07	7.19888e+07	6.59447e+06	2.43133e+07	2.69477e+07	1.00246e+07	2.21021e+07	2.07642e+07	1.11864e+07	2.76869e+07	6.41644e+06	High	High	High	High
Q6NXH9	TREMBL:Q6NXH9 Tax_Id=10090 Gene_Symbol=Krt73 Keratin 73	TRUE	38.401	16	10	459	1	539	58.9	8.09	710.31	cell organization and biogenesis;other biological processes	cytoskeleton	bone, tooth or skin structural activity	Pf00038, Pf16208	223915	ENSMUSG00000063661	Krt73	mmu:223915; Q6NXH9	Formation of the cornified envelope		5.198	3.206	2.38	1.68	5.0558e-05	0.00771036	1.02845e+06				401580	221427	176767	120873	2.86039e+06		1.1134e+06	920262		375505	321163	239423	1.0786e+06		Peak Found	Not Found	Not Found	Not Found
P27482	Calmodulin-like protein 3 OS=Homo sapiens OX=9606 GN=CALML3 PE=1 SV=2	FALSE	50.145	70	10	400	9	149	16.9	4.42	700.23			other molecular function	Pf00036, Pf13405	810	ENSG00000178363	CALML3	B2R9V6; hsa:810; P27482; Q5SQI4		Alzheimer's disease and miRNA effects; Ras signaling; Melanoma; Alzheimer's disease	0.832	0.754	-0.27	-0.41	0.569687	0.276146	2.81655e+08	3.65355e+08	4.31552e+08	1.82446e+08	2.69862e+08	4.64047e+08	4.38124e+08	3.50846e+08	1.86068e+08	4.89374e+08	3.35652e+08	2.71825e+08	1.47398e+08	3.66611e+08	3.33804e+08	3.7606e+08	1.9568e+08	5.38344e+08	High	High	High	High
P00761 SWISS-PROT:P00761	Trypsin - Sus scrofa (Pig).	TRUE	32.368	25	4	299	4	231	24.4	7.18	673.3	protein metabolism;other biological processes	non-structural extracellular	other molecular function	Pf00089							1.08	0.823	0.11	-0.28	0.927156	0.388734	5.6104e+08	3.14675e+08	3.87963e+08	3.96541e+08	7.85873e+08	2.89264e+08	3.49633e+08	3.54394e+08	4.90563e+08	3.74065e+08	2.88917e+08	2.63206e+08	6.4773e+08	6.24663e+08	6.13513e+08	4.41835e+08	8.06996e+08	2.53199e+08	High	High	High	High
P68133	Actin, alpha skeletal muscle OS=Homo sapiens OX=9606 GN=ACTA1 PE=1 SV=1	FALSE	73.479	43	15	528	4	377	42	5.39	667.63	cell organization and biogenesis;other biological processes	cytosol;cytoskeleton;other cell component	cytoskeletal activity;other molecular function	Pf00022	58	ENSG00000143632	ACTA1	hsa:58; P02568; P68133; P99020; Q5T8M9	Striated Muscle Contraction	Myometrial relaxation and contraction pathways; Fas ligand pathway and stress induction of heat shock proteins; Physico-chemical features and toxicity-associated pathways; Striated muscle contraction pathway; Mechanoregulation and pathology of YAP/TAZ via Hippo and non-Hippo mechanisms; IL-18 signaling pathway; Pleural mesothelioma	0.875	1.782	-0.19	0.83	0.659229	0.253952	1.06233e+07	6.02699e+06	1.87692e+07	4.38355e+07	1.00795e+07	1.10373e+07	2.3605e+07	2.52847e+07	3.39623e+07	5.01604e+06	2.8717e+07	8.19758e+07	5.76996e+07	2.84039e+06	2.16657e+07	2.2782e+07	6.57616e+07	2.8153e+06	High	High	High	High
P08730-1	SWISS-PROT:P08730-1 Tax_Id=10090 Gene_Symbol=Krt13 Isoform 1 of Keratin, type I cytoskeletal 13	TRUE	83.045	38	17	438	1	437	47.7	4.86	644.92	cell organization and biogenesis;stress response;other biological processes	non-structural extracellular;cytoskeleton	other molecular function	Pf00038	16663	ENSMUSG00000044041	Krt13	mmu:16663; P08730; Q3V176; Q6PAI1	Formation of the cornified envelope		0.595	1.035	-0.75	0.05	0.158222	0.78936	592165		2.42763e+06	5.29878e+06	795304	5.09785e+06	5.91675e+06	6.53485e+06	771679	381812	837420	1.57388e+06	4.48363e+06	693271	2.1691e+06	1.37178e+06	2.83505e+06	368786	Peak Found	Not Found	Peak Found	Peak Found
P20810-6	Isoform 6 of Calpastatin OS=Homo sapiens OX=9606 GN=CAST	FALSE	151.851	38	23	434	23	791	84.9	5.36	639.9							CAST	P20810-6			0.823	0.761	-0.28	-0.39	0.552846	0.286522	5.97088e+07	5.09261e+07	3.60117e+07	2.02834e+07	3.20011e+07	6.14122e+07	4.53963e+07	3.50479e+07	2.41856e+07	7.41579e+07	3.75082e+07	3.13294e+07	3.12798e+07	6.83669e+07	5.39721e+07	3.85893e+07	2.88364e+07	7.0257e+07	High	High	High	High
P02535-1	SWISS-PROT:P02535-1 Tax_Id=10090 Gene_Symbol=Krt10 Isoform 1 of Keratin, type I cytoskeletal 10	TRUE	54.683	16	12	346	1	570	57.7	5.11	628.12	cell organization and biogenesis;other biological processes	non-structural extracellular;plasma membrane;cytoskeleton;other cell component	bone, tooth or skin structural activity;cytoskeletal activity;other molecular function	Pf00038	16661		Krt10	mmu:16661; P02535; P08731; Q8BUX3; Q8BV09; Q8BVU3; Q9CXH6; Q9JKB4	Formation of the cornified envelope		100	2.141	6.64	1.1	1e-17	0.105787	2.00783e+06												83165.1				38841.3		High	Not Found	Not Found	Not Found
Q8BGZ7	TREMBL:Q8BGZ7;Q99MH7 Tax_Id=10090 Gene_Symbol=Krt75 10 days neonate skin cDNA, RIKEN full-length enriched library, clone:4732475I03 product:CYTOKERATIN homolog	TRUE	50.521	19	14	416	1	551	59.7	8.31	622.51	cell organization and biogenesis;other biological processes	plasma membrane;cytoskeleton	bone, tooth or skin structural activity	Pf00038, Pf16208	109052	ENSMUSG00000022986	Krt75	B2RQH6; mmu:109052; Q8BGZ7	Formation of the cornified envelope		1.194	0.989	0.26	-0.02	0.731882	0.70053	1.14232e+07	2.85017e+06	3.04936e+06	1.08711e+07	9.52764e+06	3.08053e+06	3.57537e+06	2.39845e+06	1.08661e+07	4.89354e+06	7.27123e+06	6.77089e+06	6.35893e+06	7.34855e+06	8.28725e+06	4.58375e+06	1.51725e+07	2.45483e+06	Peak Found	Peak Found	Peak Found	Peak Found
P02545	Prelamin-A/C OS=Homo sapiens OX=9606 GN=LMNA PE=1 SV=1	FALSE	171.107	56	37	446	36	664	74.1	7.02	610.02	cell cycle OR cell proliferation;cell organization and biogenesis;other metabolic processes;stress response;transport;developmental processes;other biological processes	cytosol;cytoskeleton;nucleus;other cell component	cytoskeletal activity;other molecular function	Pf00038, Pf00932	4000	ENSG00000160789	LMNA	B4DI32; D3DVB0; D6RAQ3; E7EUI9; hsa:4000; P02545; P02546; Q5I6Y4; Q5I6Y6; Q5TCJ2; Q5TCJ3; Q6UYC3; Q969I8; Q96JA2	Signaling by BRAF and RAF1 fusions; XBP1(S) activates chaperone genes	Arrhythmogenic right ventricular cardiomyopathy; Adipogenesis; Fas ligand pathway and stress induction of heat shock proteins; Lamin A processing pathway; Nephrotic syndrome; Influence of laminopathies on Wnt signaling; Overlap between signal transduction pathways contributing to LMNA laminopathies; Familial partial lipodystrophy; Progeria-associated lipodystrophy; Acquired partial lipodystrophy …	0.916	1.085	-0.13	0.12	0.745856	0.884687	3.07324e+07	1.18793e+07	4.58386e+07	7.33194e+07	2.61846e+07	6.11984e+07	5.45869e+07	4.52087e+07	4.40291e+07	2.15353e+07	5.17816e+07	8.94432e+07	3.29973e+07	2.28086e+07	4.65055e+07	4.49974e+07	6.65608e+07	2.29107e+07	High	High	High	High
P12035	Keratin, type II cytoskeletal 3 OS=Homo sapiens OX=9606 GN=KRT3 PE=1 SV=3	TRUE	100.656	44	29	422	12	628	64.4	6.48	607.13	cell organization and biogenesis;other biological processes	cytosol;cytoskeleton	bone, tooth or skin structural activity	Pf00038, Pf16208	3850	ENSG00000186442	KRT3	A6NIS2; hsa:3850; P12035; Q701L8	Formation of the cornified envelope		0.668	2.202	-0.58	1.14	0.262478	0.0909141	3.55459e+06	817797	2.12769e+06	1.48033e+06	2.58667e+06	4.51544e+06	1.5957e+06	7.84957e+06	1.07072e+07	566086	6.12179e+06	7.40385e+06	1.59026e+06	1.60918e+06	2.64942e+06	7.179e+06	7.55896e+06	406392	High	Peak Found	Peak Found	Peak Found
P61626	Lysozyme C OS=Homo sapiens OX=9606 GN=LYZ PE=1 SV=1	FALSE	32.773	43	9	409	9	148	16.5	9.16	590.9	other metabolic processes;stress response;other biological processes	non-structural extracellular;other cytoplasmic organelle;other cell component	other molecular function	Pf00062	4069	ENSG00000090382	LYZ	hsa:4069; P00695; P61626; Q13170; Q9UCF8	Neutrophil degranulation; Amyloid fiber formation; Antimicrobial peptides	Macrophage markers; Pancreatic cancer subtypes	0.253	0.707	-1.98	-0.5	0.000363905	0.209086	2.66771e+08	1.85177e+08	1.25204e+09	2.99602e+08	9.74414e+08	1.2648e+09	1.04631e+09	1.10562e+09	2.67169e+08	2.40305e+08	2.68541e+08	4.36272e+08	2.55765e+08	4.74748e+08	6.13333e+08	1.29201e+09	2.58604e+08	1.95033e+08	High	High	High	High
P02814	Submaxillary gland androgen-regulated protein 3B OS=Homo sapiens OX=9606 GN=SMR3B PE=1 SV=2	FALSE	28.614	66	2	227	2	79	8.2	9.57	574.27	other biological processes	non-structural extracellular	enzyme regulator activity	Pf15621	10879	ENSG00000171201	SMR3B	B7ZMG7; hsa:10879; P02814; Q9UBN0; Q9UCT0		p53 transcriptional gene network	0.778	0.587	-0.36	-0.77	0.461288	0.0823273	6.57074e+07	2.57934e+07	2.09504e+07	3.46727e+07	1.52556e+08	3.20889e+07	2.51732e+07	3.80168e+07	8.76696e+07	3.22767e+07	2.77934e+07	2.05747e+06	3.01546e+07	678281	5.05247e+07	4.18407e+08	8.51904e+07	1.10648e+07	High	High	High	High
Q5XKE5	Keratin, type II cytoskeletal 79 OS=Homo sapiens OX=9606 GN=KRT79 PE=1 SV=2	TRUE	44.841	15	12	395	1	535	57.8	7.2	569.1	cell organization and biogenesis;other biological processes	cytosol;cytoskeleton	bone, tooth or skin structural activity;other molecular function	Pf00038, Pf16208	338785	ENSG00000185640	KRT79	hsa:338785; Q5XKE5; Q6P465; Q7Z793	Formation of the cornified envelope		1.066	1.09	0.09	0.12	0.954771	0.894185	287344		167946	586673	133419	318485	340344	361995			288736	1.18386e+06	306778		272977		390938		Peak Found	Not Found	High	Peak Found
P19012	Keratin, type I cytoskeletal 15 OS=Homo sapiens OX=9606 GN=KRT15 PE=1 SV=3	TRUE	50.333	27	14	354	3	456	49.2	4.77	553.92	cell organization and biogenesis;other biological processes	cytosol;cytoskeleton	cytoskeletal activity;other molecular function	Pf00038	3866	ENSG00000171346	KRT15	B3KQY1; B3KRA2; E0CX14; hsa:3866; P19012; Q53XV8; Q9BUG4	Formation of the cornified envelope	Pancreatic cancer subtypes; Cell lineage map for neuronal differentiation	1.256	1.38	0.33	0.46	0.637317	0.632228		57817.9	38911.2	157387	47081.7				393003	59644.7	214367	440117	119165	33193.5	196683	85888.9	415829		Not Found	Peak Found	Peak Found	Peak Found
P25311	Zinc-alpha-2-glycoprotein OS=Homo sapiens OX=9606 GN=AZGP1 PE=1 SV=2	FALSE	83.623	50	17	389	17	298	34.2	6.05	527.55	cell adhesion;transport;other biological processes	non-structural extracellular;plasma membrane;other membranes	transporter activity;other molecular function	Pf00129, Pf07654	563	ENSG00000160862	AZGP1	D6W5T8; hsa:563; O60386; P25311; Q5XKQ4; Q8N4N0	Miscellaneous transport and binding events		1.411	0.821	0.5	-0.29	0.444965	0.384266	1.96938e+08	1.21515e+08	5.83592e+07	5.45392e+07	2.51169e+08	4.31908e+07	8.15132e+07	2.39951e+07	1.37062e+08	5.7228e+07	5.03354e+07	2.89265e+07	1.82422e+08	9.82549e+07	1.76535e+08	1.63328e+08	3.67959e+07	8.10266e+07	High	High	High	High
Q01546	Keratin, type II cytoskeletal 2 oral OS=Homo sapiens OX=9606 GN=KRT76 PE=1 SV=2	TRUE	75.409	25	24	359	11	638	65.8	8.12	526.47	cell organization and biogenesis;other biological processes	cytosol;cytoskeleton	bone, tooth or skin structural activity	Pf00038, Pf16208	51350	ENSG00000185069	KRT76	B4DRR3; hsa:51350; Q01546; Q7Z795	Formation of the cornified envelope		0.654	1.352	-0.61	0.43	0.240852	0.671035	695085	296570	125236	349601	3.06599e+06	145857	289197	63675	1.52961e+07	111433	853818	26764.9			300432	256165	2.66192e+06	102867	Peak Found	Peak Found	Peak Found	Peak Found
O43707	Alpha-actinin-4 OS=Homo sapiens OX=9606 GN=ACTN4 PE=1 SV=2	FALSE	221.046	60	43	484	29	911	104.8	5.44	524.32	cell organization and biogenesis;transport;signal transduction;other biological processes	non-structural extracellular;plasma membrane;other membranes;cytoskeleton;nucleus;other cell component	signal transduction activity or receptor binding;cytoskeletal activity;nucleic acid binding activity;other molecular function	Pf00307, Pf00435, Pf08726	81	ENSG00000130402; ENSG00000282844	ACTN4	A4K467; D6PXK4; hsa:81; O43707; O76048	Platelet degranulation ; Nephrin family interactions	Arrhythmogenic right ventricular cardiomyopathy; Primary focal segmental glomerulosclerosis (FSGS); Focal adhesion; Striated muscle contraction pathway; Ebola virus infection in host; Nephrotic syndrome; Alstrom syndrome	1.542	2.061	0.63	1.04	0.322649	0.128972	8.30679e+06	8.03417e+06	3.00703e+07	8.04704e+07	5.78686e+06	1.09424e+07	2.65561e+07	1.73513e+07	5.56226e+07	3.92234e+06	5.06756e+07	1.01099e+08	1.02602e+08	4.86139e+06	2.63122e+07	3.34143e+07	9.72386e+07	5.76191e+06	High	High	High	High
O95171-3	Isoform 3 of Sciellin OS=Homo sapiens OX=9606 GN=SCEL	FALSE	138.429	49	31	381	3	646	72.8	9.26	511.37							SCEL	O95171-3			0.867	0.72	-0.21	-0.47	0.642059	0.226129	2.07688e+06	2.30322e+06	3.7231e+06	1.91416e+06	1.54556e+06	3.24303e+06	3.33053e+06	5.89812e+06	1.49848e+06	2.41599e+06	2.28645e+06	2.67671e+06	1.96776e+06	2.2738e+06	3.69549e+06	2.41242e+06	1.96997e+06	5.53312e+06	High	High	High	High
Q96DA0	Zymogen granule protein 16 homolog B OS=Homo sapiens OX=9606 GN=ZG16B PE=1 SV=3	FALSE	53.336	53	9	378	9	208	22.7	7.39	497.92				Pf01419	124220		EECP	G8H6I3; hsa:124220			0.773	2.42	-0.37	1.27	0.452369	0.0530614	5.17279e+07	2.588e+07	7.82788e+07	7.17792e+08	9.57649e+07	7.69717e+07	7.88499e+07	8.85623e+07	7.02982e+08	3.43987e+07	1.15562e+08	4.72653e+08	2.00625e+08	2.41141e+07	1.89548e+08	2.03115e+08	1.28604e+08	3.40067e+07	High	High	High	High
P02787	Serotransferrin OS=Homo sapiens OX=9606 GN=TF PE=1 SV=3	FALSE	113.296	35	23	404	23	698	77	7.12	494.83											0.593	0.7	-0.75	-0.51	0.154958	0.20032	5.06088e+07	3.96829e+07	4.00063e+07	1.93037e+07	3.90539e+07	8.24864e+07	7.21777e+07	5.33737e+07	3.00834e+07	7.53342e+07	3.09098e+07	3.98067e+07	8.23826e+07	6.5455e+07	7.48705e+07	7.08666e+07	6.41689e+07	5.06105e+07	High	High	High	High
P06733	Alpha-enolase OS=Homo sapiens OX=9606 GN=ENO1 PE=1 SV=2	FALSE	124.208	58	19	350	18	434	47.1	7.39	490.09	other metabolic processes;other biological processes	plasma membrane;other membranes;cytosol;cytoskeleton;nucleus;other cell component	nucleic acid binding activity;other molecular function	Pf00113, Pf03952	2023	ENSG00000074800	ENO1	B2RD59; hsa:2023; P06733; P22712; Q16704; Q4TUS4; Q53FT9; Q53HR3; Q658M5; Q6GMP2; Q71V37; Q7Z3V6; Q8WU71; Q96GV1; Q9BT62; Q9UCH6; Q9UM55	Glycolysis; Gluconeogenesis; Manipulation of host energy metabolism	Clear cell renal cell carcinoma pathways; Metabolic reprogramming in colon cancer; Aerobic glycolysis; IL-18 signaling pathway; Glycolysis and gluconeogenesis; Metabolic Epileptic Disorders	1.384	2.069	0.47	1.05	0.474038	0.126353	2.89106e+07	6.95437e+07	4.05251e+07	1.02339e+08	1.74599e+07	2.43772e+07	4.38605e+07	3.11146e+07	1.03427e+08	1.48939e+07	7.93298e+07	1.37297e+08	1.46769e+08	8.47783e+06	4.74703e+07	5.55753e+07	1.22055e+08	5.40394e+06	High	High	High	High
O95171-2	Isoform 2 of Sciellin OS=Homo sapiens OX=9606 GN=SCEL	FALSE	137.254	50	33	384	5	668	75.3	9.35	487.17							SCEL	O95171-2			0.818	0.779	-0.29	-0.36	0.541318	0.314406	3.69349e+07	2.18003e+07	7.8515e+07	4.77863e+07	2.02634e+07	6.82922e+07	6.75293e+07	6.86848e+07	2.28705e+07	2.96127e+07	4.75009e+07	3.45517e+07	3.74787e+07	4.24599e+07	3.78196e+07	3.62104e+07	5.36753e+07	6.62975e+07	High	High	High	High
P31946	14-3-3 protein beta/alpha OS=Homo sapiens OX=9606 GN=YWHAB PE=1 SV=3	FALSE	56.874	49	11	341	5	246	28.1	4.83	487.04	signal transduction;other biological processes	other membranes;cytosol;other cytoplasmic organelle;other cell component	enzyme regulator activity;other molecular function	Pf00244	7529	ENSG00000166913	YWHAB	A8K9K2; E1P616; hsa:7529; P31946	Signaling by BRAF and RAF1 fusions; Signaling by moderate kinase activity BRAF mutants; Paradoxical activation of RAF signaling by kinase inactive BRAF; Signaling downstream of RAS mutants; Signaling by RAF1 mutants; MAP2K and MAPK activation; Signaling by high-kinase activity BRAF mutants; Translocation of SLC2A4 (GLUT4) to the plasma membrane; Regulation of localization of FOXO transcription fa…	Cell cycle; IL-3 signaling pathway; Myometrial relaxation and contraction pathways; Hepatitis B infection; Calcium regulation in cardiac cells; Sudden infant death syndrome (SIDS) susceptibility pathways	0.725	1.206	-0.46	0.27	0.360682	0.897151	6.4931e+06	6.15979e+06	2.23889e+07	9.01165e+06	8.02458e+06	1.38111e+07	1.59676e+07	2.15167e+07	1.24899e+07	1.00154e+07	13536709	1.72653e+07	1.35041e+07	1.04792e+07	1.44622e+07	1.10921e+07	1.02124e+07	2.01042e+07	High	High	High	High
P47929	Galectin-7 OS=Homo sapiens OX=9606 GN=LGALS7B PE=1 SV=2	FALSE	52.778	83	9	345	9	136	15.1	7.62	486.71	cell adhesion;other biological processes	non-structural extracellular;nucleus;other cell component	other molecular function	Pf00337	3963; 653499	ENSG00000178934; ENSG00000205076; ENSG00000282902; ENSG00000283082	LGALS7; LGALS7B	hsa:3963; hsa:653499; P47929; Q6IB87			1.229	1.278	0.3	0.35	0.677808	0.780275	7.60058e+07	2.99586e+07	2.07017e+08	1.38567e+08	7.5768e+07	7.2282e+07	7.09314e+07	1.09445e+08	3.68043e+07	4.73429e+07	7.89073e+07	1.34234e+08	1.70806e+07	2.12516e+07	4.60432e+07	7.02244e+07	6.18125e+07	3.21986e+07	High	High	High	High
P62258	14-3-3 protein epsilon OS=Homo sapiens OX=9606 GN=YWHAE PE=1 SV=1	FALSE	71.807	61	15	358	13	255	29.2	4.74	481.79	stress response;developmental processes;signal transduction;other biological processes	other membranes;cytosol;mitochondrion;nucleus;other cell component	other molecular function	Pf00244	7531	ENSG00000108953; ENSG00000274474	YWHAE	B3KY71; D3DTH5; hsa:7531; P29360; P42655; P62258; Q4VJB6; Q53XZ5; Q63631; Q7M4R4	TP53 Regulates Metabolic Genes; RAB GEFs exchange GTP for GDP on RABs; Translocation of SLC2A4 (GLUT4) to the plasma membrane; Chk1/Chk2(Cds1) mediated inactivation of Cyclin B:Cdk1 complex; RHO GTPases activate PKNs; SARS-CoV-1 targets host intracellular signalling and regulatory pathways; SARS-CoV-2 targets host intracellular signalling and regulatory pathways; Activation of BAD and translocati…	Cell cycle; Myometrial relaxation and contraction pathways; VEGFA-VEGFR2 signaling; Calcium regulation in cardiac cells; 17p13.3 (YWHAE) copy number variation; Sudden infant death syndrome (SIDS) susceptibility pathways	0.947	1.058	-0.08	0.08	0.810517	0.832112	1.18314e+07	8.91508e+06	3.42359e+07	2.62268e+07	5.92586e+06	2.43393e+07	2.36217e+07	4.30177e+07	1.82092e+07	1.49429e+07	2.4178e+07	2.9061e+07	2.29964e+07	1.26736e+07	2.20151e+07	2.10672e+07	2.13611e+07	2.70218e+07	High	High	High	High
P0DP25	Calmodulin-3 OS=Homo sapiens OX=9606 GN=CALM3 PE=1 SV=1	FALSE	44.299	66	8	250	7	149	16.8	4.22	471.06	cell cycle OR cell proliferation;signal transduction;other biological processes	plasma membrane;other membranes;cytoskeleton;other cell component	enzyme regulator activity;cytoskeletal activity;other molecular function	Pf13499	801; 805; 808	ENSG00000160014	CALM3	hsa:801; hsa:805; hsa:808; P02593; P0DP25; P62158; P70667; P99014; Q13942; Q53S29; Q61379; Q61380; Q96HK3		Physiological and pathological hypertrophy of the heart; MicroRNAs in cardiomyocyte hypertrophy; Alzheimer's disease and miRNA effects; T cell receptor and co-stimulatory signaling; Cardiac hypertrophic response; Myometrial relaxation and contraction pathways; G protein signaling pathways; Ras signaling; Melanoma; Endochondral ossification; Endochondral ossification with skeletal dysplasias; CAMK…	0.834	0.668	-0.26	-0.58	0.573819	0.159949	1.37482e+08	1.12084e+08	8.82299e+07	5.77766e+07	1.47553e+08	1.23709e+08	1.81849e+08	1.16831e+08	4.3004e+07	1.12526e+08	1.0524e+08	7.71275e+07	5.36402e+07	1.31139e+08	1.5903e+08	1.64493e+08	4.16666e+07	1.55512e+08	High	High	High	High
P10599	Thioredoxin OS=Homo sapiens OX=9606 GN=TXN PE=1 SV=3	FALSE	34.731	43	5	212	5	105	11.7	4.92	467.33	other metabolic processes;stress response;other biological processes	non-structural extracellular;cytosol;nucleus;other cell component	other molecular function	Pf00085	7295	ENSG00000136810	TXN	B1ALW1; hsa:7295; O60744; P10599; Q53X69; Q96KI3; Q9UDG5	Detoxification of Reactive Oxygen Species; Oxidative Stress Induced Senescence; TP53 Regulates Metabolic Genes; Interconversion of nucleotide di- and triphosphates; NFE2L2 regulating anti-oxidant/detoxification enzymes; The NLRP3 inflammasome; Purinergic signaling in leishmaniasis infection; Regulation of FOXO transcriptional activity by acetylation; Protein repair	Selenium micronutrient network; Folic acid network; Selenium micronutrient network ; Folic acid network; Selenium micronutrient network; TNF-alpha signaling pathway; Complement system; Nuclear receptors meta-pathway; NRF2 pathway; VEGFA-VEGFR2 signaling; TAR syndrome	1.079	0.782	0.11	-0.36	0.929675	0.319446	2.16332e+08	2.12235e+08	2.85657e+08	1.32102e+08	1.11658e+08	3.62916e+08	2.92162e+08	2.27365e+08	1.4656e+08	2.50288e+08	1.76709e+08	1.55866e+08	7.94732e+07	2.66115e+08	2.02902e+08	2.01958e+08	1.53076e+08	2.16085e+08	High	High	High	High
Q3KNV1	TREMBL:Q3KNV1;Q96GE1 Tax_Id=9606 Gene_Symbol=KRT7 keratin 7	TRUE	25.095	12	8	318	1	469	51.4	5.48	463.13	cell organization and biogenesis;other biological processes	cytosol;cytoskeleton;other cell component	bone, tooth or skin structural activity	Pf00038, Pf16208	3855	ENSG00000135480	KRT7	hsa:3855; P08729; Q92676; Q9BUD8; Q9Y3R7	Formation of the cornified envelope	Pancreatic cancer subtypes	0.766	1.554	-0.38	0.64	0.438511	0.432103	1.68999e+06	1.17483e+06	1.89668e+06	1.83915e+06	2.207e+06	2.39777e+06	2.44192e+06	2.16324e+06	4.1692e+06	1.10533e+06	1.93915e+06	3.30652e+06	1.86708e+06	1.22849e+06	2.50863e+06	1.20173e+06	2.66172e+06	820736	High	Peak Found	High	Peak Found
P05387	60S acidic ribosomal protein P2 OS=Homo sapiens OX=9606 GN=RPLP2 PE=1 SV=1	FALSE	70.069	80	10	287	10	115	11.7	4.54	462.3	protein metabolism;other metabolic processes	cytosol;translational apparatus;other cell component	other molecular function	Pf00428	6181	ENSG00000177600	RPLP2	hsa:6181; P05387; Q6FG96	Regulation of expression of SLITs and ROBOs; L13a-mediated translational silencing of Ceruloplasmin expression; Formation of a pool of free 40S subunits; GTP hydrolysis and joining of the 60S ribosomal subunit; Major pathway of rRNA processing in the nucleolus and cytosol; Nonsense Mediated Decay (NMD) enhanced by the Exon Junction Complex (EJC); SRP-dependent cotranslational protein targeting to…	VEGFA-VEGFR2 signaling; Cytoplasmic ribosomal proteins; Opioid receptor pathways	0.592	0.723	-0.76	-0.47	0.15333	0.230635	1.12656e+08	5.68522e+07	6.94084e+07	4.69454e+07	8.67448e+07	1.34908e+08	1.10954e+08	1.14391e+08	4.38767e+07	8.56789e+07	6.76783e+07	7.57229e+07	4.36211e+07	1.02272e+08	1.15401e+08	8.95108e+07	5.08957e+07	9.42091e+07	High	High	High	High
P29508	Serpin B3 OS=Homo sapiens OX=9606 GN=SERPINB3 PE=1 SV=2	FALSE	116.78	65	21	351	10	390	44.5	6.81	461.58	cell-cell signaling;other biological processes	non-structural extracellular;plasma membrane;other membranes;cytosol;nucleus;other cytoplasmic organelle;other cell component	enzyme regulator activity;other molecular function	Pf00079	6317	ENSG00000057149	SERPINB3	A6NDM2; B2RBT5; B3W5Y6; hsa:6317; P29508; Q53H28; Q53YB5; Q86VF3; Q86W04; Q8IWL4; Q8IXI3; Q96J21; Q9BYF8	Neutrophil degranulation	Pancreatic cancer subtypes	1.546	1.751	0.63	0.81	0.319864	0.27313	1.49729e+07	2.53866e+06	2.52229e+07	4.34585e+07	6.13248e+06	1.08371e+07	1.69921e+07	1.6494e+07	9.55831e+07	7.94029e+06	5.71317e+07	1.25044e+08	8.55815e+07	7.00773e+06	5.53492e+07	5.48023e+07	1.01877e+08	3.27659e+06	High	High	High	High
Q04695	SWISS-PROT:Q04695 Tax_Id=9606 Gene_Symbol=KRT17 Keratin, type I cytoskeletal 17	TRUE	93.296	51	27	344	10	432	48.1	5.02	456.22	cell organization and biogenesis;other biological processes	plasma membrane;cytosol;cytoskeleton	other molecular function	Pf00038	3872	ENSG00000128422	KRT17	A5Z1M9; A5Z1N0; A5Z1N1; A5Z1N2; A6NDV6; A6NKQ2; hsa:3872; Q04695; Q6IP98; Q8N1P6	Formation of the cornified envelope	1p36 copy number variation syndrome; Pancreatic cancer subtypes	1.649	0.719	0.72	-0.47	0.246991	0.225894	8.56883e+06	1.38949e+06	3.41637e+06	4.33094e+06	1.01252e+07	2.01219e+06	1.5113e+06	1.47986e+06	3.39385e+06	988844	2.93411e+06	3.12697e+06	2.38778e+06	3.24034e+06	5.38854e+06	2.71218e+06	3.99747e+06	748165	High	High	High	High
Q16777	Histone H2A type 2-C OS=Homo sapiens OX=9606 GN=H2AC20 PE=1 SV=4	FALSE	36.743	58	6	212	3	129	14	10.9	454.74		nucleus;other cell component	nucleic acid binding activity;other molecular function	Pf00125, Pf16211	8338	ENSG00000184260	H2AC20	hsa:8338; Q16777; Q6DRA7; Q8IUE5	HCMV Early Events; UCH proteinases; Ub-specific processing proteases; RUNX1 regulates transcription of genes involved in differentiation of HSCs; Amyloid fiber formation; Transcriptional regulation by small RNAs; B-WICH complex positively regulates rRNA expression; Formation of the beta-catenin:TCF transactivating complex; Oxidative Stress Induced Senescence; NoRC negatively regulates rRNA expres…		0.717	0.869	-0.48	-0.2	0.345089	0.471503	1.22511e+08	3.04416e+08	2.21035e+08	1.39241e+08	1.88026e+08	3.28953e+08	3.15131e+08	2.86401e+08	8.84755e+07	1.59286e+08	3.59634e+08	1.58424e+08	6.92088e+07	1.42212e+08	2.32436e+08	1.36372e+08	8.11588e+07	2.52777e+08	High	High	High	High
P07237	Protein disulfide-isomerase OS=Homo sapiens OX=9606 GN=P4HB PE=1 SV=3	FALSE	126.843	57	27	426	27	508	57.1	4.87	447.65	protein metabolism;other metabolic processes;stress response;transport;signal transduction;other biological processes	non-structural extracellular;plasma membrane;other membranes;cytosol;cytoskeleton;ER/Golgi;other cell component	signal transduction activity or receptor binding;cytoskeletal activity;other molecular function	Pf00085, Pf13848	5034	ENSG00000185624	P4HB	B2RDQ2; hsa:5034; P07237; P30037; P32079; Q15205; Q6LDE5	Hedgehog ligand biogenesis; Regulation of Insulin-like Growth Factor (IGF) transport and uptake by Insulin-like Growth Factor Binding Proteins (IGFBPs); Post-translational protein phosphorylation; Collagen biosynthesis and modifying enzymes; Detoxification of Reactive Oxygen Species; Insulin processing; Interleukin-12 signaling; Interleukin-23 signaling; Chylomicron assembly; VLDL assembly; LDL r…	VEGFA-VEGFR2 signaling; Type I collagen synthesis in the context of osteogenesis imperfecta	0.732	1.45	-0.45	0.54	0.373135	0.54376	2.77889e+07	3.04636e+07	3.98759e+07	4.06686e+07	2.83911e+07	5.29834e+07	4.98041e+07	6.29196e+07	5.69976e+07	3.3251e+07	3.44579e+07	9.25366e+07	6.84648e+07	2.84905e+07	4.87212e+07	4.47693e+07	6.39869e+07	1.53479e+07	High	High	High	High
P67936-2	Isoform 2 of Tropomyosin alpha-4 chain OS=Homo sapiens OX=9606 GN=TPM4	FALSE	76.522	43	20	322	5	284	32.7	4.73	444.88							TPM4	P67936-2			0.549	0.746	-0.86	-0.42	0.106175	0.263765	9.02732e+07	9.32923e+07	6.44414e+07	3.88109e+07	4.85697e+07	1.32135e+08	1.10269e+08	9.26561e+07	2.55288e+07	7.21637e+07	7.75945e+07	6.53598e+07	6.09936e+07	1.10164e+08	1.31682e+08	7.01186e+07	5.80618e+07	1.17442e+08	High	High	High	High
Q9NZT1	Calmodulin-like protein 5 OS=Homo sapiens OX=9606 GN=CALML5 PE=1 SV=2	FALSE	74.643	82	12	277	12	146	15.9	4.44	440.44	signal transduction;other biological processes	non-structural extracellular;other cell component	enzyme regulator activity;other molecular function	Pf13499	51806	ENSG00000178372	CALML5	hsa:51806; Q5SQI3; Q8IXU8; Q9NZT1	Neutrophil degranulation	Alzheimer's disease and miRNA effects; Ras signaling; Melanoma; Alzheimer's disease	1.615	0.833	0.69	-0.26	0.26905	0.406695	9.37766e+07	7.66044e+07	3.89598e+07	5.29322e+07	1.45452e+08	4.59188e+07	2.27051e+07	2.67405e+07	9.62264e+07	1.27089e+08	1.04825e+08	5.136e+07	2.51282e+07	2.07226e+08	6.58809e+07	1.20234e+08	8.31686e+07	6.15827e+07	High	High	High	High
P11142	Heat shock cognate 71 kDa protein OS=Homo sapiens OX=9606 GN=HSPA8 PE=1 SV=1	FALSE	119.143	43	24	345	14	646	70.9	5.52	440.12	cell organization and biogenesis;protein metabolism;RNA metabolism OR transcription;other metabolic processes;stress response;transport;other biological processes	non-structural extracellular;plasma membrane;other membranes;cytosol;nucleus;other cytoplasmic organelle;other cell component	signal transduction activity or receptor binding;other molecular function	Pf00012	3312	ENSG00000109971	HSPA8	hsa:3312; P11142; Q9H3R6	AUF1 (hnRNP D0) binds and destabilizes mRNA; Neutrophil degranulation; Golgi Associated Vesicle Biogenesis; Attenuation phase; Late endosomal microautophagy; HSP90 chaperone cycle for steroid hormone receptors (SHR) in the presence of ligand; PKR-mediated signaling; Regulation of HSF1-mediated heat shock response; Lysosome Vesicle Biogenesis; Clathrin-mediated endocytosis; mRNA Splicing - Major P…	Parkin-ubiquitin proteasomal system pathway; MAPK signaling pathway; Exercise-induced circadian regulation; Measles virus infection; Opioid receptor pathways; Extrafollicular and follicular B cell activation by SARS-CoV-2; 1p36 copy number variation syndrome; HDAC6 interactions in the central nervous system	1.662	1.718	0.73	0.78	0.238743	0.295659	6.82427e+06	6.49634e+06	1.96865e+07	3.52842e+07	6.65805e+06	8.15784e+06	1.75577e+07	1.17865e+07	3.4545e+07	5.81228e+06	2.58971e+07	6.56179e+07	4.83036e+07	4.06881e+06	1.92574e+07	1.66015e+07	4.63748e+07	3.41076e+06	High	High	High	High
P0DMV9	Heat shock 70 kDa protein 1B OS=Homo sapiens OX=9606 GN=HSPA1B PE=1 SV=1	FALSE	122.387	51	25	362	21	641	70	5.66	439.51	protein metabolism;RNA metabolism OR transcription;other metabolic processes;stress response;other biological processes	non-structural extracellular;cytosol;cytoskeleton;mitochondrion;ER/Golgi;nucleus;other cell component	signal transduction activity or receptor binding;other molecular function	Pf00012	3303; 3304	ENSG00000204388; ENSG00000212866; ENSG00000224501; ENSG00000231555; ENSG00000232804	HSPA1B	B4E3B6; hsa:3303; hsa:3304; P08107; P0DMV9; P19790; Q5JQI4; Q5SP17; Q9UQL9; Q9UQM0	Regulation of HSF1-mediated heat shock response; Neutrophil degranulation; HSP90 chaperone cycle for steroid hormone receptors (SHR) in the presence of ligand; PKR-mediated signaling; Attenuation phase	Apoptosis modulation and signaling; Parkin-ubiquitin proteasomal system pathway; MAPK signaling pathway; Apoptosis modulation by HSP70; VEGFA-VEGFR2 signaling; Measles virus infection	1.529	2.962	0.61	1.57	0.333714	0.0139229	1.47292e+07	1.79103e+07	2.82031e+07	4.57897e+07	8.48788e+06	1.49394e+07	2.6937e+07	1.80993e+07	1.19082e+08	1.17257e+07	6.07584e+07	9.66201e+07	6.81278e+07	6.76544e+06	2.3548e+07	2.92203e+07	5.9354e+07	5.87114e+06	High	High	High	High
Q6IFZ6	SWISS-PROT:Q6IFZ6 Tax_Id=10090 Gene_Symbol=Krt77 Keratin, type II cytoskeletal 1b	TRUE	47.149	14	13	337	2	572	61.3	8.02	439.36	cell organization and biogenesis;other biological processes	plasma membrane;cytoskeleton	bone, tooth or skin structural activity	Pf00038, Pf16208	406220	ENSMUSG00000067594	Krt77	mmu:406220; Q6IFZ6	Formation of the cornified envelope		8.282	1.579	3.05	0.66	1.7179e-07	0.407869	5.55272e+06	497659	364356		699982		35727.3		1.72026e+06		185987	295681	410736		150737		188728		High	Peak Found	Peak Found	Not Found
P62805	Histone H4 OS=Homo sapiens OX=9606 GN=H4-16 PE=1 SV=2	FALSE	42.637	53	8	253	8	103	11.4	11.36	428.02	cell organization and biogenesis;other biological processes	non-structural extracellular;nucleus;other cell component	nucleic acid binding activity;other molecular function	Pf15511	121504; 554313; 8294; 8359; 8360; 8361; 8362; 8363; 8364; 8365; 8366; 8367; 8368; 8370	ENSG00000158406; ENSG00000197061; ENSG00000197238; ENSG00000197837; ENSG00000270276; ENSG00000270882; ENSG00000273542; ENSG00000274618; ENSG00000275126; ENSG00000276180; ENSG00000276966; ENSG00000277157; ENSG00000278637; ENSG00000278705	H4C1; H4C11; H4C12; H4C13; H4C14; H4C15; H4C16; H4C2; H4C3; H4C4; H4C5; H4C6; H4C8; H4C9	A2VCL0; hsa:121504; hsa:554313; hsa:8294; hsa:8359; hsa:8360; hsa:8361; hsa:8362; hsa:8363; hsa:8364; hsa:8365; hsa:8366; hsa:8367; hsa:8368; hsa:8370; P02304; P02305; P62805; Q6DRA9; Q6FGB8; Q6NWP7	Oxidative Stress Induced Senescence; Senescence-Associated Secretory Phenotype (SASP); RNA Polymerase I Promoter Opening; RUNX1 regulates transcription of genes involved in differentiation of HSCs; Amyloid fiber formation; HCMV Late Events; Meiotic synapsis; HCMV Early Events; SUMOylation of chromatin organization proteins; Transcriptional regulation by small RNAs; Deposition of new CENPA-contain…	Gastric cancer network 1; Histone modifications; 22q11.2 copy number variation syndrome; Male infertility; Type II interferon signaling	0.538	1.033	-0.89	0.05	0.0954726	0.784516	1.21419e+08	2.81897e+07	1.13206e+08	1.22565e+08	9.04178e+07	1.73173e+08	1.5842e+08	2.07309e+08	1.17727e+08	1.05096e+08	2.6206e+08	7.4709e+07	4.41757e+07	8.27297e+07	1.38294e+08	1.38232e+08	1.51956e+08	5.27849e+07	High	High	High	High
Q6UWP8-2	Isoform 2 of Suprabasin OS=Homo sapiens OX=9606 GN=SBSN	FALSE	78.435	54	11	188	1	247	25.3	7.08	416.22							SBSN	Q6UWP8-2			0.819	0.647	-0.29	-0.63	0.543723	0.137377		3.05884e+07	1.17866e+07	5.7304e+06	1.558e+07	2.66699e+07	1.32929e+07	9.60094e+06	1.47519e+07	2.03608e+07	17493210	1.33639e+07		5.2924e+07	1.97427e+07	2.89234e+07	1.61469e+07	2.82693e+07	High	High	High	High
P11021	Endoplasmic reticulum chaperone BiP OS=Homo sapiens OX=9606 GN=HSPA5 PE=1 SV=2	FALSE	145.166	50	28	425	25	654	72.3	5.16	408.67	protein metabolism;other metabolic processes;stress response;transport;developmental processes;signal transduction;other biological processes	plasma membrane;other membranes;cytosol;mitochondrion;ER/Golgi;nucleus;other cell component	translation activity;other molecular function	Pf00012	3309	ENSG00000044574	HSPA5	B0QZ61; hsa:3309; P11021; Q2EF78; Q9NPF1; Q9UK02	Regulation of HSF1-mediated heat shock response; Platelet degranulation ; Antigen Presentation: Folding, assembly and peptide loading of class I MHC; ATF6B (ATF6-beta) activates chaperones; IRE1alpha activates chaperones; PERK regulates gene expression; ATF6 (ATF6-alpha) activates chaperone genes	Parkin-ubiquitin proteasomal system pathway; Apoptosis-related network due to altered Notch3 in ovarian cancer; Photodynamic therapy-induced unfolded protein response; Prion disease pathway; Unfolded protein response; Orexin receptor pathway	1.144	1.571	0.19	0.65	0.813212	0.415803	2.60402e+07	1.84494e+07	5.37323e+07	6.81585e+07	1.79565e+07	3.76912e+07	4.46284e+07	4.55139e+07	7.224e+07	1.93758e+07	4.47454e+07	9.85785e+07	7.6939e+07	2.21909e+07	3.58287e+07	3.39659e+07	6.50783e+07	1.42115e+07	High	High	High	High
P27348	14-3-3 protein theta OS=Homo sapiens OX=9606 GN=YWHAQ PE=1 SV=1	FALSE	39.229	40	9	275	4	245	27.7	4.78	407.08	signal transduction;other biological processes	cytosol;other cell component	other molecular function	Pf00244	10971	ENSG00000134308	YWHAQ	D6W4Z5; hsa:10971; P27348; Q567U5; Q5TZU8; Q9UP48	TP53 Regulates Metabolic Genes; Translocation of SLC2A4 (GLUT4) to the plasma membrane; Regulation of localization of FOXO transcription factors; Chk1/Chk2(Cds1) mediated inactivation of Cyclin B:Cdk1 complex; RHO GTPases activate PKNs; SARS-CoV-1 targets host intracellular signalling and regulatory pathways; SARS-CoV-2 targets host intracellular signalling and regulatory pathways; Activation of …	Cell cycle; Pathogenic Escherichia coli infection; Primary focal segmental glomerulosclerosis (FSGS); IL-3 signaling pathway; Myometrial relaxation and contraction pathways; Mechanoregulation and pathology of YAP/TAZ via Hippo and non-Hippo mechanisms; Leukocyte-intrinsic Hippo pathway functions; Hepatitis B infection; Opioid receptor pathways; Calcium regulation in cardiac cells; Sudden infant d…	0.835	1.337	-0.26	0.42	0.57634	0.691728	2.62952e+06	2.91501e+06	5.67982e+06	2.08852e+06	1.53872e+06	4.77368e+06	4.91897e+06	5.93808e+06	5.46523e+06	2.57465e+06	4.48653e+06	1.03973e+07	4.44991e+06	3.31892e+06	3.36422e+06	2.63719e+06	5.69439e+06	3.41651e+06	Peak Found	High	High	High
A8K2U0	Alpha-2-macroglobulin-like protein 1 OS=Homo sapiens OX=9606 GN=A2ML1 PE=1 SV=3	FALSE	195.667	44	45	411	45	1454	161	5.73	404.04	other biological processes	non-structural extracellular	enzyme regulator activity	Pf00207, Pf01835, Pf07677, Pf07678, Pf07703, Pf17789, Pf17791	144568	ENSG00000166535	A2ML1	A8K2U0; B5MDD1; B7Z7V4; D3DUV3; F5H2Z2; hsa:144568; Q2M224; Q6ZW52; Q6ZW53; Q8N1M4; Q96LQ8			1.533	1.744	0.62	0.8	0.330256	0.277735	1.27172e+07	7.84947e+06	5.06197e+06	7.15952e+07	4.75223e+06	5.90904e+06	3.52322e+07	2.41584e+06	6.13585e+07	4.78698e+06	3.44319e+07	9.29028e+07	1.55643e+08	3.97459e+06	3.81561e+07	1.80807e+07	1.4267e+08	921588	High	Peak Found	High	High
P09211	Glutathione S-transferase P OS=Homo sapiens OX=9606 GN=GSTP1 PE=1 SV=2	FALSE	78.494	68	11	318	11	210	23.3	5.64	400.8	cell cycle OR cell proliferation;other metabolic processes;stress response;developmental processes;other biological processes	non-structural extracellular;cytosol;mitochondrion;nucleus;other cell component	enzyme regulator activity;other molecular function	Pf02798, Pf14497	2950	ENSG00000084207	GSTP1	hsa:2950; O00460; P09211; Q15690; Q5TZY3	Neutrophil degranulation; Paracetamol ADME; Detoxification of Reactive Oxygen Species; Glutathione conjugation	Nuclear receptors meta-pathway; NRF2 pathway; Photodynamic therapy-induced NFE2L2 (NRF2) survival signaling; Exercise-induced circadian regulation; Omega-6-fatty acids in senescence; Arachidonate epoxygenase / epoxide hydrolase; Metapathway biotransformation Phase I and II	1.05	1.332	0.07	0.41	0.984457	0.699695	5.58527e+07	6.60605e+06	1.0782e+08	9.65396e+07	3.32349e+07	8.10389e+07	6.32891e+07	7.05761e+07	1.22671e+08	3.64261e+07	6.1123e+07	9.01461e+07	5.60406e+07	2.04038e+07	6.95683e+07	9.97564e+07	8.59085e+07	1.36396e+07	High	High	High	High
Q16610	Extracellular matrix protein 1 OS=Homo sapiens OX=9606 GN=ECM1 PE=1 SV=2	FALSE	88.817	42	18	329	4	540	60.6	6.71	382.39	stress response;developmental processes;signal transduction;other biological processes	non-structural extracellular;extracellular matrix;other cell component	signal transduction activity or receptor binding;other molecular function	Pf05782	1893	ENSG00000143369	ECM1	A8K8S0; B4DW49; B4DY60; hsa:1893; O43266; Q16610; Q5T5G4; Q5T5G5; Q5T5G6; Q8IZ60	Platelet degranulation		0.81	0.834	-0.3	-0.26	0.525342	0.407805	3.63355e+07	6.19209e+07	6.11287e+07	2.25129e+07	4.78758e+07	6.26392e+07	7.69902e+07	2.90148e+07	3.6952e+07	4.49044e+07	5.4734e+07	3.427e+07	4.41035e+07	6.81423e+07	5.9623e+07	2.89308e+07	3.73017e+07	6.43761e+07	High	High	High	High
P04406	Glyceraldehyde-3-phosphate dehydrogenase OS=Homo sapiens OX=9606 GN=GAPDH PE=1 SV=3	FALSE	83.211	59	14	281	14	335	36	8.46	374.81	cell organization and biogenesis;protein metabolism;other metabolic processes;stress response;other biological processes	plasma membrane;other membranes;cytosol;cytoskeleton;nucleus;other cell component	enzyme regulator activity;cytoskeletal activity;other molecular function	Pf00044, Pf02800	2597	ENSG00000111640	GAPDH	E7EUT4; hsa:2597; P00354; P04406; Q53X65	Glycolysis; Gluconeogenesis	Cori cycle; Alzheimer's disease and miRNA effects; HIF1A and PPARG regulation of glycolysis; VEGFA-VEGFR2 signaling; Clear cell renal cell carcinoma pathways; Metabolic reprogramming in colon cancer; Aerobic glycolysis; 7q11.23 copy number variation syndrome; Glycolysis in senescence; Alzheimer's disease; Sildenafil treatment; Glycolysis and gluconeogenesis; Metabolic Epileptic Disorders; Sudden …	0.818	2.262	-0.29	1.18	0.542328	0.0783931	3.54593e+07	1.17532e+07	3.27527e+07	1.28619e+08	3.67102e+07	4.36893e+07	5.94055e+07	5.54485e+07	1.74788e+08	2.43159e+07	8.00252e+07	2.07037e+08	1.53483e+08	1.97552e+07	7.59582e+07	6.43047e+07	1.33544e+08	7.82491e+06	High	High	High	High
Q6KB66-1	SWISS-PROT:Q6KB66-1 Tax_Id=9606 Gene_Symbol=KRT80 Isoform 1 of Keratin, type II cytoskeletal 80	TRUE	43.941	31	14	210	12	452	50.5	5.67	372.44	cell organization and biogenesis;other biological processes	cytosol;cytoskeleton;other cell component	bone, tooth or skin structural activity	Pf00038	144501	ENSG00000167767	KRT80	hsa:144501; Q6KB66; Q6P1A5; Q7Z3Q0	Formation of the cornified envelope		2.459	0.96	1.3	-0.06	0.0303765	0.643228	5.14759e+06	260610	5.45112e+06	9.40737e+06	1.95587e+06	600290	363801	218258	3.87249e+06	553283	3.00282e+06	1.67646e+06	95313.3	641910	959225	309642	3.11e+06	106247	High	Peak Found	Peak Found	High
Q07065	Cytoskeleton-associated protein 4 OS=Homo sapiens OX=9606 GN=CKAP4 PE=1 SV=2	FALSE	126.206	53	31	326	31	602	66	5.92	371.07		plasma membrane;other membranes;cytoskeleton;ER/Golgi;other cytoplasmic organelle;other cell component			10970	ENSG00000136026	CKAP4	hsa:10970; Q07065; Q504S5; Q53ES6	Neutrophil degranulation; RND2 GTPase cycle; Regulation of Insulin-like Growth Factor (IGF) transport and uptake by Insulin-like Growth Factor Binding Proteins (IGFBPs); Post-translational protein phosphorylation; RND3 GTPase cycle; Surfactant metabolism		0.897	0.913	-0.16	-0.13	0.705392	0.552717	1.27894e+07	1.60704e+07	3.68339e+07	2.52588e+07	9.19201e+06	3.48341e+07	2.77987e+07	3.33425e+07	1.21185e+07	1.95512e+07	2.74375e+07	2.73413e+07	1.02478e+07	2.04616e+07	1.83175e+07	2.04392e+07	1.60768e+07	2.8726e+07	High	High	High	High
Q7Z794	Keratin, type II cytoskeletal 1b OS=Homo sapiens OX=9606 GN=KRT77 PE=1 SV=3	TRUE	82.723	39	25	348	16	578	61.9	5.99	366.88	cell organization and biogenesis;other biological processes	plasma membrane;cytosol;cytoskeleton	bone, tooth or skin structural activity	Pf00038, Pf16208	374454	ENSG00000189182	KRT77	hsa:374454; Q7RTS8; Q7Z794	Formation of the cornified envelope		1.165	0.62	0.22	-0.69	0.777985	0.110609	4.62383e+07	1.05563e+07	1.30544e+07	2.70814e+07	1.91043e+07	9.96778e+06	1.51109e+07	1.12446e+07	1.51329e+07	1.49376e+07	1.32359e+07	7.67383e+06	1.04477e+07	2.49855e+07	3.59008e+07	1.23674e+07	1.82353e+07	1.00222e+07	High	High	High	High
P37802	Transgelin-2 OS=Homo sapiens OX=9606 GN=TAGLN2 PE=1 SV=3	FALSE	52.071	66	12	245	12	199	22.4	8.25	363.04	cell organization and biogenesis;other biological processes	non-structural extracellular;cytosol;cytoskeleton	cytoskeletal activity	Pf00307, Pf00402	8407	ENSG00000158710	TAGLN2	E9KL39; hsa:8407; P37802; Q5JRQ6; Q5JRQ7; Q6FGI1; Q9BUH5; Q9H4P0	Platelet degranulation		0.884	0.897	-0.18	-0.16	0.678455	0.523282	2.58935e+07	4.32024e+07	6.02936e+07	2.66498e+07	2.23537e+07	4.68324e+07	4.53966e+07	4.59244e+07	3.33477e+07	5.06396e+07	4.99675e+07	3.43504e+07	1.33931e+07	2.88844e+07	4.26021e+07	4.48156e+07	3.17374e+07	5.91848e+07	High	High	High	High
P02662	SWISS-PROT:P02662 Alpha-S1-casein - Bos taurus (Bovine).	TRUE	59.491	69	9	243	9	199	23	4.94	362.03											0.967	0.658	-0.05	-0.6	0.851105	0.149142	1.28137e+08	7.23076e+08	3.03498e+07	4.03903e+07	1.32743e+08	4.60047e+07	1.01124e+08	3.92854e+07	4.22056e+07	3.61823e+07	1.78817e+08	2.12381e+07	8.11421e+07	6.71523e+07	4.66849e+07	7.67873e+07	4.87701e+07	3.0547e+07	High	High	High	High
P31949	Protein S100-A11 OS=Homo sapiens OX=9606 GN=S100A11 PE=1 SV=2	FALSE	28.686	52	6	213	6	105	11.7	7.12	351.34	signal transduction;other biological processes	nucleus;other cell component	other molecular function	Pf00036, Pf01023	6282	ENSG00000163191	S100A11	hsa:6282; P31949; Q5VTK0	Neutrophil degranulation		1.334	0.952	0.42	-0.07	0.533266	0.62787	4.22662e+07	1.45024e+08	2.10108e+08	7.583e+07	4.47594e+07	1.03202e+08	1.16209e+08	6.1304e+07	3.8629e+07	1.04095e+08	2.03532e+08	6.19506e+07	2.37628e+07	4.47955e+07	8.37567e+07	1.33494e+08	4.59448e+07	1.19469e+08	High	High	High	High
P01876	Immunoglobulin heavy constant alpha 1 OS=Homo sapiens OX=9606 GN=IGHA1 PE=1 SV=2	FALSE	31.888	21	7	207	3	353	37.6	6.51	349.58											0.995	2.385	-0.01	1.25	0.906382	0.057838	1.32073e+07	8.47449e+06	8.00555e+06	2.39658e+08	4.30671e+07	4.9335e+06	4.11476e+07	1.43363e+07	3.79948e+08	1.77787e+07	9.15382e+07	1.75837e+08	8.46993e+08	5.92283e+06	1.48168e+08	2.32986e+08	1.23735e+08	1.22647e+06	High	High	High	High
Q16610-2	Isoform 2 of Extracellular matrix protein 1 OS=Homo sapiens OX=9606 GN=ECM1	FALSE	79.297	47	15	288	1	415	46.1	6.39	343.03							ECM1	Q16610-2			1.083	0.626	0.11	-0.68	0.923224	0.115605	4.85838e+06	7.50325e+06	4.16429e+06	1.55835e+06	1.68598e+06	5.81344e+06	5.91752e+06	2.32213e+06	3.46333e+06	2.32341e+06	3.99485e+06	1.75032e+06	3.06991e+06	5.67122e+06	4.9068e+06	1.68536e+06	3.4673e+06	7.03975e+06	High	High	High	High
P01834	Immunoglobulin kappa constant OS=Homo sapiens OX=9606 GN=IGKC PE=1 SV=2	FALSE	31.467	50	4	183	4	107	11.8	6.52	328.56	signal transduction;other biological processes	non-structural extracellular;plasma membrane;other membranes;other cell component	other molecular function	Pf07654			IGKC	A0A075B6H6; A0A087X130; P01834	Initial triggering of complement; Classical antibody-mediated complement activation; Immunoregulatory interactions between a Lymphoid and a non-Lymphoid cell; Cell surface interactions at the vascular wall; FCGR activation; Regulation of actin dynamics for phagocytic cup formation; Role of phospholipids in phagocytosis; Scavenging of heme from plasma; Role of LAT2/NTAL/LAB on calcium mobilization…		1.244	2.114	0.32	1.08	0.65496	0.113196	1.58585e+07	2.31822e+07	2.789e+07	1.18327e+08	2.36468e+07	2.41303e+07	5.88119e+07	1.7594e+07	1.35167e+08	2.19666e+07	64157717	1.12982e+08	2.00036e+08	1.95958e+07	7.02256e+07	5.46407e+07	8.89635e+07	1.76966e+07	High	High	High	High
P61981	14-3-3 protein gamma OS=Homo sapiens OX=9606 GN=YWHAG PE=1 SV=2	FALSE	27.053	32	7	224	3	247	28.3	4.89	328.14	stress response;signal transduction;other biological processes	cytosol;other cell component	signal transduction activity or receptor binding;enzyme regulator activity;other molecular function	Pf00244	7532	ENSG00000170027	YWHAG	hsa:7532; O70457; P35214; P61981; Q6FH52; Q9UDP2; Q9UN99	Translocation of SLC2A4 (GLUT4) to the plasma membrane; Recruitment of NuMA to mitotic centrosomes; Regulation of PLK1 Activity at G2/M Transition; Loss of Nlp from mitotic centrosomes; Recruitment of mitotic centrosome proteins and complexes; Anchoring of the basal body to the plasma membrane; AURKA Activation by TPX2; Regulation of localization of FOXO transcription factors; TP53 Regulates Meta…	Cell cycle; Prolactin signaling pathway; Myometrial relaxation and contraction pathways; Disruption of postsynaptic signaling by CNV; Calcium regulation in cardiac cells; 7q11.23 distal copy number variation; Sudden infant death syndrome (SIDS) susceptibility pathways	0.958	1.797	-0.06	0.85	0.831623	0.244974	792847	396079	3.22832e+06	1.56332e+06	326551	1.92762e+06	1.65108e+06	3.12963e+06	2.71071e+06	695671	2.40614e+06	4.93109e+06	1.80189e+06	809556	1.29372e+06	647400	2.75013e+06	676630	Peak Found	Peak Found	High	High
P04075	Fructose-bisphosphate aldolase A OS=Homo sapiens OX=9606 GN=ALDOA PE=1 SV=2	FALSE	100.927	60	21	252	18	364	39.4	8.09	312.78	cell organization and biogenesis;other metabolic processes;other biological processes	non-structural extracellular;cytosol;cytoskeleton;other cell component	cytoskeletal activity;other molecular function	Pf00274	226	ENSG00000149925	ALDOA	B4DXI7; hsa:226; P04075; Q6FH76; Q6FI10; Q96B15; Q9BWD9; Q9UCN2	Glycolysis; Gluconeogenesis; Neutrophil degranulation; Platelet degranulation	VEGFA-VEGFR2 signaling; Clear cell renal cell carcinoma pathways; Aerobic glycolysis; 16p11.2 proximal deletion syndrome; Glycolysis and gluconeogenesis; Metabolic Epileptic Disorders; Sudden infant death syndrome (SIDS) susceptibility pathways	0.8	1.84	-0.32	0.88	0.506006	0.220903	1.49708e+07	5.41776e+06	1.96716e+07	8.30149e+07	1.34545e+07	2.58272e+07	3.15807e+07	4.58412e+07	5.76356e+07	1.05909e+07	3.05077e+07	7.91276e+07	9.55843e+07	9.38269e+06	4.3076e+07	3.24946e+07	6.53286e+07	4.60284e+06	High	High	High	High
P15924	Desmoplakin OS=Homo sapiens OX=9606 GN=DSP PE=1 SV=3	FALSE	304.144	36	95	450	95	2871	331.6	6.81	312.46	cell adhesion;cell organization and biogenesis;protein metabolism;other metabolic processes;stress response;developmental processes;other biological processes	plasma membrane;other membranes;cytoskeleton;other cell component	cytoskeletal activity;other molecular function	Pf00681, Pf17902, Pf18373, Pf21019	1832	ENSG00000096696	DSP	B2RTT2; D7RX09; hsa:1832; O75993; P15924; Q14189; Q9UHN4	Formation of the cornified envelope; Neutrophil degranulation; RND3 GTPase cycle; RND1 GTPase cycle; Apoptotic cleavage of cell adhesion proteins	Arrhythmogenic right ventricular cardiomyopathy; Lung fibrosis; Epithelial to mesenchymal transition in colorectal cancer	1.523	0.99	0.61	-0.01	0.33841	0.702489	8.09672e+07	5.90692e+07	2.98874e+07	1.3466e+08	6.81563e+07	4.45113e+07	3.57375e+07	4.54038e+07	7.01228e+07	5.0116e+07	5.01276e+07	3.48199e+07	2.77562e+07	5.71213e+07	5.57286e+07	4.80305e+07	4.46869e+07	3.98418e+07	High	High	High	High
P01833	Polymeric immunoglobulin receptor OS=Homo sapiens OX=9606 GN=PIGR PE=1 SV=4	FALSE	62.811	18	14	184	14	764	83.2	5.74	305.35	transport;signal transduction;other biological processes	non-structural extracellular;plasma membrane;other membranes;other cytoplasmic organelle;other cell component	other molecular function	Pf07686	5284	ENSG00000162896	PIGR	hsa:5284; P01833; Q68D81; Q8IZY7	Neutrophil degranulation		1.017	1.79	0.02	0.84	0.950755	0.248827	1.85693e+07	1.06282e+08	2.07748e+07	7.26291e+07	1.17386e+08	3.30879e+07	4.60002e+07	3.77919e+07	1.25684e+08	1.74301e+07	6.16131e+07	6.19932e+07	2.05482e+08	5.50654e+07	1.06804e+08	2.06025e+08	4.57095e+07	4.32334e+07	High	High	High	High
P29966	Myristoylated alanine-rich C-kinase substrate OS=Homo sapiens OX=9606 GN=MARCKS PE=1 SV=4	FALSE	66.529	47	10	194	10	332	31.5	4.45	303.46	cell organization and biogenesis;stress response;developmental processes;other biological processes	plasma membrane;other membranes;cytoskeleton;nucleus;other cell component	cytoskeletal activity;other molecular function	Pf02063	4082	ENSG00000277443	MARCKS	E1P560; hsa:4082; P29966; Q2LA83; Q5TDB7	Acetylcholine regulates insulin secretion	Brain-derived neurotrophic factor (BDNF) signaling pathway	0.921	0.589	-0.12	-0.76	0.755983	0.0837121	8.06153e+07	1.7957e+07	1.85178e+07	1.40432e+07	1.2625e+07	2.35221e+07	2.35423e+07	6.4217e+07	1.55606e+07	8.30583e+07	1.70463e+07	1.37395e+07	2.02857e+07	3.07078e+07	4.77788e+07	1.0604e+08	1.48307e+07	4.80281e+07	High	High	High	High
P80303	Nucleobindin-2 OS=Homo sapiens OX=9606 GN=NUCB2 PE=1 SV=3	FALSE	108.067	59	21	249	21	420	50.2	5.12	302.19	signal transduction	plasma membrane;other membranes;cytosol;ER/Golgi;nucleus	enzyme regulator activity;nucleic acid binding activity;other molecular function	Pf13499	4925	ENSG00000070081	NUCB2	A8K642; D3DQX5; hsa:4925; P80303; Q8NFT5; V9HW75			0.971	0.668	-0.04	-0.58	0.859412	0.160664	5.43172e+07	5.22599e+07	2.86604e+07	3.62355e+07	3.98264e+07	4.38195e+07	4.04041e+07	2.87807e+07	2.65041e+07	4.12135e+07	2.94996e+07	2.86886e+07	3.74978e+07	5.24072e+07	5.17748e+07	5.01624e+07	2.17847e+07	5.81553e+07	High	High	High	High
Q96FQ6	Protein S100-A16 OS=Homo sapiens OX=9606 GN=S100A16 PE=1 SV=1	FALSE	46.92	64	6	192	6	103	11.8	6.79	300.76	other biological processes	non-structural extracellular;plasma membrane;other membranes;cytosol;nucleus;other cell component	other molecular function	Pf01023	140576	ENSG00000188643	S100A16	A8K439; D3DV52; hsa:140576; Q5RHS6; Q96FQ6			1.435	1.335	0.52	0.42	0.419654	0.695492	1.95554e+07	1.14457e+08	1.62571e+08	1.75031e+08	1.15826e+07	1.33682e+08	6.18469e+07	4.73877e+07	3.45262e+07	7.98589e+07	2.36982e+08	1.36433e+08	1.05527e+08	2.56535e+07	6.40432e+07	2.3167e+07	5.71654e+07	1.77613e+08	High	High	High	High
P06753-2	Isoform 2 of Tropomyosin alpha-3 chain OS=Homo sapiens OX=9606 GN=TPM3	FALSE	54.61	40	15	199	8	248	29	4.78	300.34							TPM3	P06753-2			0.86	1.043	-0.22	0.06	0.628629	0.804792	1.01136e+07	2.27531e+07	1.38419e+07	5.52067e+06	9.20213e+06	1.74834e+07	1.50088e+07	1.36812e+07	6.99465e+06	1.45341e+07	1.94649e+07	1.15158e+07	7.04965e+06	1.26003e+07	1.53605e+07	5.76384e+06	9.94655e+06	1.46391e+07	High	High	High	High
P67936	Tropomyosin alpha-4 chain OS=Homo sapiens OX=9606 GN=TPM4 PE=1 SV=3	FALSE	51.274	40	14	247	2	248	28.5	4.69	298.47	cell organization and biogenesis;other biological processes	cytosol;cytoskeleton	cytoskeletal activity;other molecular function	Pf00261	7171	ENSG00000167460	TPM4	hsa:7171; P07226; P67936; Q15659; Q5U0D9; Q9BU85; Q9H8Q3; Q9UCS1; Q9UCS2; Q9UCS3; Q9UCS4	Signaling by ALK fusions and activated point mutants; RHOV GTPase cycle; Smooth Muscle Contraction; Striated Muscle Contraction	Striated muscle contraction pathway	0.908	1.241	-0.14	0.31	0.727641	0.840025	1.58463e+06	2.49085e+06	933453	841674	469126	1.82542e+06	1.55302e+06	1.07459e+06	162415	2.0224e+06	1.70228e+06	1.06e+06		1.66454e+06	951332	398217	1.13598e+06	1.56876e+06	Peak Found	High	High	High
Q01469	Fatty acid-binding protein 5 OS=Homo sapiens OX=9606 GN=FABP5 PE=1 SV=3	FALSE	25.624	47	7	177	7	135	15.2	7.01	297.94	other metabolic processes;transport;other biological processes	non-structural extracellular;plasma membrane;other membranes;cytosol;nucleus;other cytoplasmic organelle;other cell component	transporter activity;other molecular function	Pf00061	2171	ENSG00000164687	FABP5	B2R4K0; hsa:2171; Q01469	Neutrophil degranulation; Triglyceride catabolism; Signaling by Retinoic Acid	PPAR signaling pathway; Fatty acid transporters	0.972	1.58	-0.04	0.66	0.861495	0.406968	5.98775e+07	3.70901e+07	7.90333e+07	4.20991e+07	2.15982e+07	3.10355e+07	5.22355e+07	6.52286e+07	1.01399e+08	6.58252e+07	7.03836e+07	9.84663e+07	2.53293e+07	4.74259e+07	5.72649e+07	7.53352e+07	4.80673e+07	3.27775e+07	High	High	High	High
P48594	Serpin B4 OS=Homo sapiens OX=9606 GN=SERPINB4 PE=1 SV=2	FALSE	78.716	54	16	234	5	390	44.8	6.21	285.52	other biological processes	non-structural extracellular;plasma membrane;other membranes;cytosol	enzyme regulator activity;other molecular function	Pf00079	6318	ENSG00000206073	SERPINB4	A8K847; P48594		Pancreatic cancer subtypes	2.595	1.359	1.38	0.44	0.0213878	0.660605	336645		668816	1.91669e+06	142651	371013	456479	243653	3.63063e+06	103112	2.11745e+06	4.01677e+06	3.00082e+06		1.02466e+06	1.797e+06	4.75907e+06	173201	Peak Found	Not Found	High	High
Q06830	Peroxiredoxin-1 OS=Homo sapiens OX=9606 GN=PRDX1 PE=1 SV=1	FALSE	43.016	50	12	228	11	199	22.1	8.13	284.2	cell cycle OR cell proliferation;other metabolic processes;stress response;developmental processes;other biological processes	cytosol;nucleus;other cell component	other molecular function	Pf00578, Pf10417	5052	ENSG00000117450	PRDX1	B5BU26; D3DPZ8; hsa:5052; P35703; Q06830; Q2V576; Q5T154; Q5T155	Detoxification of Reactive Oxygen Species; TP53 Regulates Metabolic Genes; NFE2L2 regulating anti-oxidant/detoxification enzymes; Deregulated CDK5 triggers multiple neurodegenerative pathways in Alzheimer's disease models	Androgen receptor signaling pathway; Selenium micronutrient network; Nuclear receptors meta-pathway; NRF2 pathway; HDAC6 interactions in the central nervous system	1.242	1.066	0.31	0.09	0.65736	0.849131	3.61049e+07	2.23276e+07	5.45733e+07	5.11715e+07	1.94309e+07	3.84539e+07	3.81032e+07	3.46191e+07	4.69864e+07	2.25477e+07	3.9769e+07	5.09164e+07	5.43956e+07	3.02216e+07	4.14304e+07	3.84814e+07	5.54437e+07	4.16771e+07	High	High	High	High
Q04917	14-3-3 protein eta OS=Homo sapiens OX=9606 GN=YWHAH PE=1 SV=4	FALSE	21.155	28	7	202	4	246	28.2	4.84	281.83	other metabolic processes;transport;signal transduction;other biological processes	plasma membrane;other membranes;cytosol;other cell component	signal transduction activity or receptor binding;cytoskeletal activity;other molecular function	Pf00244	7533	ENSG00000128245	YWHAH	hsa:7533; Q04917	TP53 Regulates Metabolic Genes; Translocation of SLC2A4 (GLUT4) to the plasma membrane; Chk1/Chk2(Cds1) mediated inactivation of Cyclin B:Cdk1 complex; RHO GTPases activate PKNs; SARS-CoV-1 targets host intracellular signalling and regulatory pathways; SARS-CoV-2 targets host intracellular signalling and regulatory pathways; Activation of BAD and translocation to mitochondria	Cell cycle; Myometrial relaxation and contraction pathways; Calcium regulation in cardiac cells; Sudden infant death syndrome (SIDS) susceptibility pathways	1.307	1.351	0.39	0.43	0.568122	0.672176	645428	257524	1.51195e+06	742251	4.71249e+06	374128	1.16127e+06	772960	764166	390355	1.1333e+06	1.9181e+06		184865	542106	99108	1.09984e+06	374426	Peak Found	High	High	Peak Found
Q5QNW6	Histone H2B type 2-F OS=Homo sapiens OX=9606 GN=H2BC18 PE=1 SV=3	FALSE	38.167	53	10	253	2	126	13.9	10.32	277.13		cytosol;nucleus;other cell component	nucleic acid binding activity;other molecular function	Pf00125	440689	ENSG00000203814	H2BC18	A8K0U9; B4DLA9; hsa:440689; Q5QNW6	Ub-specific processing proteases; HCMV Late Events; HCMV Early Events; HDACs deacetylate histones; HATs acetylate histones		0.675	0.983	-0.57	-0.02	0.273651	0.688191	1.43979e+07	1.66027e+07	2.42598e+07	1.7717e+07	1.74949e+07	2.68668e+07	2.59107e+07	2.82352e+07	1.32014e+07	8.54258e+06	3.5591e+07	2.00887e+07	1.29973e+07	1.02974e+07	1.82781e+07	1.28502e+07	1.425e+07	1.75391e+07	High	High	High	High
Q9Z2K1	SWISS-PROT:Q9Z2K1 Tax_Id=10090 Gene_Symbol=Krt16 Keratin, type I cytoskeletal 16	TRUE	52.27	22	12	201	1	469	51.6	5.2	275.61	cell organization and biogenesis;stress response;other biological processes	plasma membrane;cytoskeleton	cytoskeletal activity	Pf00038	16666	ENSMUSG00000053797	Krt16	mmu:16666; Q9Z2K1	Formation of the cornified envelope			0.01		-6.64		1e-17																	1.27076e+06		Not Found	Not Found	Not Found	Not Found
P01857	Immunoglobulin heavy constant gamma 1 OS=Homo sapiens OX=9606 GN=IGHG1 PE=1 SV=1	FALSE	55.648	34	9	252	4	330	36.1	8.19	275.37				Pf07654							1.258	2.318	0.33	1.21	0.634449	0.0682387	1.30889e+07	9.35555e+06	7.50735e+06	5.36952e+07	1.01743e+07	8.02822e+06	2.79404e+07	9.80952e+06	2.25806e+07	3.61173e+07	3.48048e+07	9.26902e+07	1.41796e+08	2.30371e+06	3.27935e+07	2.73976e+07	1.80253e+08	2.88898e+06	High	High	High	High
Q96DR5	BPI fold-containing family A member 2 OS=Homo sapiens OX=9606 GN=BPIFA2 PE=1 SV=2	FALSE	46.884	44	10	200	10	249	27	5.59	275.36	stress response	non-structural extracellular;other cell component	other molecular function	Pf01273	140683	ENSG00000131050	BPIFA2	hsa:140683; Q96DR5; Q9BQQ0	Antimicrobial peptides		1.226	0.879	0.29	-0.19	0.681807	0.488405	7.04606e+07	6.98413e+07	2.15545e+07	2.7936e+07	8.86394e+07	2.17515e+07	1.93047e+07	3.50422e+07	2.64664e+07	9.29119e+06	1.73629e+07	2.31968e+07	2.24923e+07	1.89052e+07	2.32477e+07	3.0227e+07	1.25803e+07	3.19637e+07	High	High	High	High
Q8TAX7	Mucin-7 OS=Homo sapiens OX=9606 GN=MUC7 PE=1 SV=2	FALSE	36.718	10	7	182	7	377	39.1	8.78	275	stress response;other biological processes	plasma membrane;other membranes;ER/Golgi			4589	ENSG00000171195	MUC7	hsa:4589; Q8TAX7; Q9UCD7; Q9UCD8	Dectin-2 family; Termination of O-glycan biosynthesis; Defective GALNT3 causes HFTC; Defective C1GALT1C1 causes TNPS; Defective GALNT12 causes CRCS1		0.926	1.358	-0.11	0.44	0.76592	0.662696	1.01591e+07	4.54583e+07	2.00672e+07	1.78447e+07	2.11255e+07	6.68618e+07	3.73623e+07	7.79889e+06	1.1105e+08	1.33482e+08	2.79629e+07	8.2124e+06	5.85019e+06	1.99925e+07	1.06833e+08	1.83522e+07	8.79955e+06	1.36768e+07	High	High	High	High
O60664	Perilipin-3 OS=Homo sapiens OX=9606 GN=PLIN3 PE=1 SV=3	FALSE	84.014	52	14	198	14	434	47	5.44	272.57	cell organization and biogenesis;stress response;transport;other biological processes	other membranes;cytosol;ER/Golgi;other cytoplasmic organelle;other cell component		Pf03036	10226	ENSG00000105355	PLIN3	A8K4Y9; hsa:10226; K7EQF4; O60664; Q53G77; Q9BS03; Q9UBD7; Q9UP92	Late endosomal microautophagy; Triglyceride catabolism; Retrograde transport at the Trans-Golgi-Network; RHOBTB3 ATPase cycle; Lipophagy; Chaperone Mediated Autophagy		0.969	1.225	-0.05	0.29	0.85454	0.865723	9.14537e+06	2.33804e+07	2.07731e+07	1.1928e+07	6.30633e+06	1.71403e+07	1.53082e+07	2.44861e+07	1.20841e+07	2.33448e+07	1.11259e+07	1.59665e+07	1.1417e+07	6.58878e+06	1.25506e+07	1.06411e+07	1.14194e+07	1.43195e+07	High	High	High	High
P02511	Alpha-crystallin B chain OS=Homo sapiens OX=9606 GN=CRYAB PE=1 SV=2	FALSE	57.332	64	11	212	11	175	20.1	7.33	259.35	cell organization and biogenesis;protein metabolism;other metabolic processes;stress response;developmental processes;signal transduction;other biological processes	plasma membrane;other membranes;cytosol;cytoskeleton;mitochondrion;nucleus;other cytoplasmic organelle;other cell component	cytoskeletal activity;other molecular function	Pf00011, Pf00525	1410	ENSG00000109846	CRYAB	B0YIX0; hsa:1410; O43416; P02511; Q9UC37; Q9UC38; Q9UC39; Q9UC40; Q9UC41	HSF1-dependent transactivation		0.601	1.667	-0.73	0.74	0.165705	0.333125	2.91876e+07	1.1858e+06	2.42094e+07	2.56326e+07	1.4662e+07	3.85563e+07	3.53035e+07	4.06741e+07	2.6334e+07	6.34874e+06	2.88584e+07	2.75991e+07	1.77045e+07	4.33661e+06	1.55381e+07	2.39148e+07	1.58739e+07	1.02427e+07	High	High	High	High
P23280	Carbonic anhydrase 6 OS=Homo sapiens OX=9606 GN=CA6 PE=1 SV=3	FALSE	58.12	41	10	161	3	308	35.3	7.02	257.69	other metabolic processes;other biological processes	non-structural extracellular;cytosol	other molecular function	Pf00194	765	ENSG00000131686	CA6	E7EMQ1; hsa:765; P23280; Q5FBW3; Q5FC00; Q96QX8; Q9UF03	Reversible hydration of carbon dioxide		1.311	0.747	0.39	-0.42	0.563044	0.264935	6.61809e+07	2.49331e+06	1.7706e+07	2.39956e+07	7.34241e+07	5.84914e+06	9.9179e+06	1.5799e+07	8.2654e+07	8.03425e+06	2.73017e+06	4.5849e+07	8.71624e+06	2.10068e+07	4.48198e+07	3.02842e+07	2.2253e+07	1.45573e+07	High	High	High	High
Q16778	Histone H2B type 2-E OS=Homo sapiens OX=9606 GN=H2BC21 PE=1 SV=3	FALSE	36.818	53	10	215	2	126	13.9	10.32	249.68	cell organization and biogenesis;stress response	non-structural extracellular;cytosol;nucleus;other cell component	nucleic acid binding activity;other molecular function	Pf00125	8349	ENSG00000184678	H2BC21	A3KMC7; A8K110; hsa:8349; Q16778; Q4KMY1; Q5QNX0; Q9UE88	Amyloid fiber formation; Meiotic synapsis; HCMV Late Events; Ub-specific processing proteases; RUNX1 regulates transcription of genes involved in differentiation of HSCs; HCMV Early Events; Transcriptional regulation by small RNAs; Deposition of new CENPA-containing nucleosomes at the centromere; B-WICH complex positively regulates rRNA expression; Formation of the beta-catenin:TCF transactivatin…		0.489	1.006	-1.03	0.01	0.0566633	0.732078	9.35951e+07	5.14963e+07	9.3139e+07	1.26853e+08	1.81785e+08	2.31429e+08	2.009e+08	2.82477e+08	1.01263e+08	4.88015e+07	1.75796e+08	9.93945e+07	1.09422e+08	1.24564e+08	1.49231e+08	1.73251e+08	1.64349e+08	1.30679e+08	High	Peak Found	Peak Found	Peak Found
Q71UI9	Histone H2A.V OS=Homo sapiens OX=9606 GN=H2AZ2 PE=1 SV=3	FALSE	14.333	31	4	146	2	128	13.5	10.58	248.1	cell organization and biogenesis	nucleus;other cell component	nucleic acid binding activity;other molecular function	Pf00125, Pf16211	94239	ENSG00000105968	H2AZ2	A6NFA8; A6NKY0; A6NN01; A8MQC5; hsa:94239; Q59GV8; Q6PK98; Q71UI9	RUNX1 regulates transcription of genes involved in differentiation of HSCs; Transcriptional regulation by small RNAs; B-WICH complex positively regulates rRNA expression; Formation of the beta-catenin:TCF transactivating complex; Oxidative Stress Induced Senescence; NoRC negatively regulates rRNA expression; Activation of anterior HOX genes in hindbrain development during early embryogenesis; Est…	FBXL10 enhancement of MAP/ERK signaling in diffuse large B-cell lymphoma	0.84	0.986	-0.25	-0.02	0.586249	0.693949	976580	1.67482e+06	1.86779e+06	1.43633e+06	1.25327e+06	2.27584e+06	1.75753e+06	1.58747e+06	755486	1.00715e+06	3.2825e+06	1.38914e+06	365027	741524	1.76879e+06	941108	881061	1.12884e+06	High	High	High	High
P14618	Pyruvate kinase PKM OS=Homo sapiens OX=9606 GN=PKM PE=1 SV=4	FALSE	115.806	50	22	212	22	531	57.9	7.84	245.09	cell organization and biogenesis;other metabolic processes;other biological processes	non-structural extracellular;cytosol;ER/Golgi;nucleus;other cell component	nucleic acid binding activity;kinase activity;other molecular function	Pf00224, Pf02887	5315	ENSG00000067225	PKM	A6NFK3; B2R5N8; B3KRY0; B4DFX8; B4DUU6; hsa:5315; P14618; P14786; Q53GK4; Q96E76; Q9BWB5; Q9UCV6; Q9UPF2	Neutrophil degranulation	Photodynamic therapy-induced HIF-1 survival signaling; Amino acid metabolism; Clear cell renal cell carcinoma pathways; Metabolic reprogramming in colon cancer; Aerobic glycolysis; Glycolysis in senescence; Glucose metabolism in triple-negative breast cancer cells; Glycolysis and gluconeogenesis; Metabolic Epileptic Disorders	0.794	2.154	-0.33	1.11	0.49251	0.102418	4.79952e+06	2.49843e+06	2.30422e+06	3.35723e+07	2.98498e+06	2.74515e+06	1.16297e+07	4.92498e+06	3.44766e+07	1.96836e+06	2.11698e+07	6.16928e+07	4.5039e+07	1.74521e+06	1.3005e+07	1.28636e+07	4.7423e+07	684701	High	High	High	High
Q9HCY8	Protein S100-A14 OS=Homo sapiens OX=9606 GN=S100A14 PE=1 SV=1	FALSE	33.547	81	7	164	7	104	11.7	5.24	241.97	stress response;signal transduction;other biological processes	non-structural extracellular;other cell component	signal transduction activity or receptor binding;other molecular function	Pf01023	57402	ENSG00000189334	S100A14	hsa:57402; Q5RHT0; Q9HCY8			1.736	1.162	0.8	0.22	0.198206	0.974299	1.5134e+07	6.32945e+07	8.63785e+07	3.48622e+07	6.84588e+06	7.23356e+07	2.97328e+07	2.11832e+07	2.42711e+07	4.9341e+07	9.30961e+07	4.43556e+07	1.3896e+07	2.54655e+07	3.83065e+07	1.35411e+07	5.47455e+07	6.06619e+07	High	High	High	High
Q5VT79	Annexin A8-like protein 1 OS=Homo sapiens OX=9606 GN=ANXA8L1 PE=2 SV=2	FALSE	64.308	53	13	236	2	327	36.9	5.78	241.94	cell organization and biogenesis;transport	plasma membrane;other membranes;other cell component	other molecular function	Pf00191	728113	ENSG00000264230	ANXA8L1	A0A0B4J2D4; B2R939; hsa:728113; Q53FY2; Q5VT78; Q5VT79; Q96H89		Pancreatic cancer subtypes	0.753	1.074	-0.41	0.1	0.412235	0.862871	8.30656e+06	3.64513e+06	3.99626e+07	2.66332e+07	5.15622e+06	2.53135e+07	2.16758e+07	4.11817e+07	1.08941e+07	6.04583e+06	2.28883e+07	3.25884e+07	1.18541e+07	9.42e+06	1.24313e+07	1.20554e+07	2.21013e+07	1.85723e+07	High	Peak Found	High	High
P02647	Apolipoprotein A-I OS=Homo sapiens OX=9606 GN=APOA1 PE=1 SV=1	FALSE	68.407	56	15	197	15	267	30.8	5.76	240.17	cell cycle OR cell proliferation;cell organization and biogenesis;protein metabolism;other metabolic processes;transport;developmental processes;signal transduction;other biological processes	non-structural extracellular;plasma membrane;other membranes;cytosol;ER/Golgi;other cytoplasmic organelle;other cell component	signal transduction activity or receptor binding;transporter activity;enzyme regulator activity;other molecular function	Pf01442	335	ENSG00000118137	APOA1	A8K866; hsa:335; P02647; Q6LDN9; Q6Q785; Q9UCS8; Q9UCT8	Scavenging of heme from plasma; Platelet degranulation ; PPARA activates gene expression; Amyloid fiber formation; Scavenging by Class B Receptors; Heme signaling; Regulation of Insulin-like Growth Factor (IGF) transport and uptake by Insulin-like Growth Factor Binding Proteins (IGFBPs); Post-translational protein phosphorylation; Retinoid metabolism and transport; HDL clearance; Defective ABCA1 …	Selenium micronutrient network; Vitamin B12 metabolism; Folate metabolism; Complement system; PPAR-alpha pathway; Nuclear receptors meta-pathway; PPAR signaling pathway; Statin inhibition of cholesterol production; Familial hyperlipidemia type 1; Familial hyperlipidemia type 2; Familial hyperlipidemia type 3; Familial hyperlipidemia type 4; Familial hyperlipidemia type 5; Cholesterol metabolism; …	1.403	0.758	0.49	-0.4	0.453188	0.281914	2.217e+07	1.09898e+08	7.33363e+07	1.2019e+07	3.15181e+07	4.27398e+07	3.25919e+07	1.56987e+07	7.60489e+06	2.2322e+07	3.76141e+07	1.02051e+07	4.69935e+07	4.35586e+07	5.69399e+07	2.23982e+07	1.67687e+07	2.34499e+07	High	High	High	High
Q9H552	TREMBL:Q9H552 Tax_Id=9606 Gene_Symbol=- Keratin-8-like protein 1	TRUE	33.032	16	10	190	1	499	55.1	4.91	240.14											100	0.01	6.64	-6.64	1e-17	1e-17	1.49563e+06	62327.1													162540				High	Peak Found	Not Found	Not Found
P07108	Acyl-CoA-binding protein OS=Homo sapiens OX=9606 GN=DBI PE=1 SV=2	FALSE	28.469	51	3	168	3	87	10	6.57	239.86	other metabolic processes;other biological processes	ER/Golgi;other cell component	signal transduction activity or receptor binding;other molecular function	Pf00887	1622	ENSG00000155368	DBI	B8ZWD2; B8ZWD6; B8ZWD7; hsa:1622; P07108; P08869; Q4VWZ6; Q53SQ7; Q6IB48; Q9UCI8	Mitochondrial Fatty Acid Beta-Oxidation	Sterol regulatory element-binding proteins (SREBP) signaling; PPAR-alpha pathway; Nuclear receptors meta-pathway; PPAR signaling pathway; Fatty acid transporters	0.944	0.562	-0.08	-0.83	0.803997	0.0638703	7.16129e+07	1.17597e+08	9.30935e+07	3.39484e+07	9.60974e+07	1.02539e+08	7.95577e+07	6.73057e+07	3.54653e+07	1.17968e+08	6.6865e+07	2.31865e+07	2.95657e+07	9.50237e+07	6.3404e+07	9.65606e+07	4.99818e+07	1.09973e+08	High	High	High	High
P0DOY2	Immunoglobulin lambda constant 2 OS=Homo sapiens OX=9606 GN=IGLC2 PE=1 SV=1	FALSE	23.875	42	3	142	1	106	11.3	7.24	237.58	other biological processes	non-structural extracellular;plasma membrane;other membranes;other cell component	other molecular function	Pf07654		ENSG00000211677	IGLC2	A0A075B6K9; A0M8Q4; P0CG05; P0CG06; P0DOY2; P80423	Initial triggering of complement; Classical antibody-mediated complement activation; Immunoregulatory interactions between a Lymphoid and a non-Lymphoid cell; Cell surface interactions at the vascular wall; FCGR activation; Regulation of actin dynamics for phagocytic cup formation; Role of phospholipids in phagocytosis; Scavenging of heme from plasma; Role of LAT2/NTAL/LAB on calcium mobilization…		1.071	2.049	0.1	1.03	0.945023	0.132733				3.52801e+07	5.33157e+07	1.07743e+07	6.33431e+07	2.03575e+07	9.63974e+07	3.34246e+07	16729943	3.18127e+07	3.05858e+08	1.45834e+07	2.47328e+07	6.44465e+07	4.68589e+07	1.55255e+07	High	High	High	Peak Found
O14950	Myosin regulatory light chain 12B OS=Homo sapiens OX=9606 GN=MYL12B PE=1 SV=2	FALSE	45.771	51	9	199	9	172	19.8	4.84	235.1	other biological processes	cytosol;cytoskeleton;other cell component	cytoskeletal activity;other molecular function	Pf08976, Pf13499	103910; 10627	ENSG00000118680	MYL12B	D3DUH6; hsa:103910; O14950; Q13182; Q7Z5Z4	RHO GTPases activate CIT; EPHA-mediated growth cone collapse; Sema4D induced cell migration and growth-cone collapse; Smooth Muscle Contraction; RHO GTPases activate PKNs; RHO GTPases Activate ROCKs; RHO GTPases activate PAKs	Thyroid stimulating hormone (TSH) signaling pathway; Focal adhesion	0.866	0.777	-0.21	-0.36	0.641417	0.312397	2.61368e+07	4.86853e+07	4.1012e+07	2.12594e+07	2.22715e+07	4.94051e+07	5.03279e+07	3.74089e+07	1.73089e+07	4.11351e+07	4.72516e+07	2.53429e+07	1.56382e+07	3.35675e+07	3.61846e+07	3.10216e+07	2.51228e+07	5.2172e+07	High	High	High	High
P17931	Galectin-3 OS=Homo sapiens OX=9606 GN=LGALS3 PE=1 SV=5	FALSE	49.017	31	7	161	7	250	26.1	8.56	232.23	RNA metabolism OR transcription;other metabolic processes;stress response;signal transduction;other biological processes	plasma membrane;other membranes;cytosol;mitochondrion;nucleus;other cell component	signal transduction activity or receptor binding;enzyme regulator activity;other molecular function	Pf00337	3958	ENSG00000131981	LGALS3	B2RC38; hsa:3958; P17931; Q16005; Q6IBA7; Q96J47	Neutrophil degranulation; RUNX1 regulates transcription of genes involved in differentiation of myeloid cells; Advanced glycosylation endproduct receptor signaling; RUNX2 regulates genes involved in differentiation of myeloid cells	AGE/RAGE pathway; Spinal cord injury; 2q13 copy number variation syndrome; Immune infiltration in pancreatic cancer	0.759	0.73	-0.4	-0.45	0.424548	0.240273	2.49797e+07	1.1044e+07	4.75566e+07	2.05185e+07	1.80908e+07	3.18326e+07	3.64543e+07	2.89612e+07	1.53041e+07	2.04192e+07	1.70285e+07	1.08673e+07	1.36097e+07	1.54413e+07	2.34982e+07	2.03613e+07	2.58117e+07	1.76528e+07	High	High	High	High
P28325	Cystatin-D OS=Homo sapiens OX=9606 GN=CST5 PE=1 SV=1	FALSE	24.851	35	3	89	3	142	16.1	7.17	229.48		non-structural extracellular;other cell component	enzyme regulator activity	Pf00031	1473	ENSG00000170367	CST5	hsa:1473; P28325; Q5JRF5; Q9UCA0		Endochondral ossification; Endochondral ossification with skeletal dysplasias	1.204	0.89	0.27	-0.17	0.714981	0.509335	2.51796e+07	2.00898e+07	1.88368e+07	4.17389e+06	1.13079e+07	1.81772e+07	1.00321e+07	2.1398e+07	3.22523e+07	1.25663e+07	1.24987e+07	3.27182e+07	1.38899e+07	9.21276e+06	6.42803e+07	5.79071e+07	1.28014e+07	1.30813e+07	High	High	High	High
P02788	Lactotransferrin OS=Homo sapiens OX=9606 GN=LTF PE=1 SV=6	FALSE	78.109	31	19	191	19	710	78.1	8.12	228.12	protein metabolism;stress response;transport;developmental processes;other biological processes	non-structural extracellular;plasma membrane;other membranes;other cytoplasmic organelle;other cell component	enzyme regulator activity;nucleic acid binding activity;other molecular function	Pf00405	4057	ENSG00000012223	LTF	A8K9U8; B2MV13; B7Z4X2; E7EQH5; hsa:4057; O00756; P02788; Q16780; Q16785; Q16786; Q16789; Q5DSM0; Q8IU92; Q8IZH6; Q8TCD2; Q96KZ4; Q96KZ5; Q9H1Z3; Q9UCY5	Neutrophil degranulation; Amyloid fiber formation; Mtb iron assimilation by chelation; Metal sequestration by antimicrobial proteins	LTF danger signal response pathway; Male infertility	1.243	1.773	0.31	0.83	0.657092	0.259127	7.02873e+06	4.51641e+06	8.65577e+06	2.08638e+07	1.60408e+07	3.55748e+06	1.0371e+07	6.08458e+06	4.14851e+07	2.28424e+06	3.84153e+07	2.33995e+07	3.77109e+07	1.5663e+06	2.11458e+07	2.08521e+07	2.34971e+07	1.65798e+06	High	High	High	High
P62937	Peptidyl-prolyl cis-trans isomerase A OS=Homo sapiens OX=9606 GN=PPIA PE=1 SV=2	FALSE	32.949	35	6	175	6	165	18	7.81	225.34	cell adhesion;cell organization and biogenesis;protein metabolism;other metabolic processes;stress response;developmental processes;other biological processes	non-structural extracellular;nucleus;other cell component	signal transduction activity or receptor binding;other molecular function	Pf00160	5478	ENSG00000196262	PPIA	A8K220; hsa:5478; P05092; P62937; Q3KQW3; Q567Q0; Q6IBU5; Q96IX3; Q9BRU4; Q9BTY9; Q9UC61	Neutrophil degranulation; Gene and protein expression by JAK-STAT signaling after Interleukin-12 stimulation; Budding and maturation of HIV virion; Platelet degranulation ; Basigin interactions; SARS-CoV-1 activates/modulates innate immune responses; Integration of provirus; APOBEC3G mediated resistance to HIV-1 infection; Calcineurin activates NFAT; Binding and entry of HIV virion; Assembly Of T…	Prolactin signaling pathway	0.519	1.276	-0.95	0.35	0.0788824	0.783512	2.83693e+07	9.33566e+06	3.27183e+07	1.41011e+07	2.9826e+07	3.90991e+07	4.01921e+07	5.02784e+07	3.00884e+07	2.16438e+07	2.50568e+07	5.42233e+07	2.7083e+07	2.1905e+07	2.65569e+07	2.51074e+07	3.33007e+07	1.82702e+07	High	High	High	High
P30740	Leukocyte elastase inhibitor OS=Homo sapiens OX=9606 GN=SERPINB1 PE=1 SV=1	FALSE	88.065	55	17	203	17	379	42.7	6.28	222.23	cell cycle OR cell proliferation;other biological processes	non-structural extracellular;other cytoplasmic organelle;other cell component	enzyme regulator activity	Pf00079	1992	ENSG00000021355	SERPINB1	A8K5L2; B4DNT0; hsa:1992; P30740; Q53FB9; Q5W0E1; Q9UDF8	Neutrophil degranulation	Vitamin D receptor pathway	1.039	1.471	0.06	0.56	0.995135	0.519712	3.09062e+06	2.15171e+06	9.1402e+06	5.15368e+07	1.87756e+06	8.88291e+06	1.74145e+07	9.15854e+06	3.76965e+07	3.21964e+06	4.60711e+07	6.13003e+07	8.13039e+07	2.60633e+06	3.63029e+07	1.92763e+07	6.03628e+07	2.04903e+06	High	High	High	High
P30044	Peroxiredoxin-5, mitochondrial OS=Homo sapiens OX=9606 GN=PRDX5 PE=1 SV=4	FALSE	38.479	45	8	156	8	214	22.1	8.7	222.22	other metabolic processes;stress response;other biological processes	cytosol;mitochondrion;nucleus;other cytoplasmic organelle;other cell component	signal transduction activity or receptor binding;enzyme regulator activity;nucleic acid binding activity;other molecular function	Pf08534	25824	ENSG00000126432	PRDX5	A6NC19; A6NG06; B7ZLJ4; B7ZVW3; hsa:25824; P30044; Q14CK0; Q6IAF2; Q9UBU5; Q9UJU4; Q9UKX4		Selenium micronutrient network	0.577	0.974	-0.79	-0.04	0.136622	0.670962	1.11067e+07	3.69395e+06	2.25527e+07	8.29547e+06	7.41904e+06	2.09296e+07	2.79888e+07	1.63221e+07	9.91814e+06	1.49108e+07	1.64652e+07	8.64199e+06	4.16889e+06	4.14024e+06	1.60016e+07	1.61831e+07	1.81389e+07	5.18979e+06	High	High	High	High
P54652	Heat shock-related 70 kDa protein 2 OS=Homo sapiens OX=9606 GN=HSPA2 PE=1 SV=1	FALSE	60.41	27	15	159	5	639	70	5.74	221.46	cell cycle OR cell proliferation;cell organization and biogenesis;protein metabolism;other metabolic processes;stress response;other biological processes	plasma membrane;other membranes;cytosol;cytoskeleton;nucleus;other cell component	cytoskeletal activity;other molecular function	Pf00012	3306	ENSG00000126803	HSPA2	hsa:3306; P54652; Q15508; Q53XM3; Q9UE78	Meiotic synapsis; HSP90 chaperone cycle for steroid hormone receptors (SHR) in the presence of ligand; PKR-mediated signaling; Regulation of HSF1-mediated heat shock response; Attenuation phase	Parkin-ubiquitin proteasomal system pathway; MAPK signaling pathway; Measles virus infection; 7q11.23 copy number variation syndrome; Urotensin-II-mediated signaling pathway	0.848	1.724	-0.24	0.79	0.603446	0.291474	92592.6		60984.1	135090			78766.6	51967	342115	25721.9	157667	811906	253877		40307.5	252191	385419		Peak Found	Not Found	Peak Found	Peak Found
Q86YZ3	SWISS-PROT:Q86YZ3 Tax_Id=9606 Gene_Symbol=HRNR Hornerin	TRUE	111.324	22	18	79	18	2850	282.2	10.04	221.16	cell organization and biogenesis;other biological processes	non-structural extracellular;plasma membrane;other cytoplasmic organelle;other cell component	other molecular function	Pf01023	388697	ENSG00000197915	HRNR	hsa:388697; Q5DT20; Q5U1F4; Q86YZ3	Neutrophil degranulation		0.55	0.524	-0.86	-0.93	0.106757	0.0417925	5.44329e+07	1.35391e+06	381047	413818	1.18674e+07	4.48804e+06	6.2139e+06	1.81116e+06	1.22716e+07	249879	882098	231103	6.70222e+06	4.74052e+06	1.29566e+06	3.09126e+06		738805	High	High	High	High
Q96HE7	ERO1-like protein alpha OS=Homo sapiens OX=9606 GN=ERO1A PE=1 SV=2	FALSE	57.293	31	12	203	12	468	54.4	5.68	220.34	cell organization and biogenesis;protein metabolism;other metabolic processes;stress response;transport;signal transduction;other biological processes	non-structural extracellular;other membranes;ER/Golgi;other cell component	other molecular function	Pf04137	30001	ENSG00000197930	ERO1A	A8K9X4; A8MYW1; hsa:30001; Q7LD45; Q96HE7; Q9P1Q9; Q9UKV6	Detoxification of Reactive Oxygen Species		0.655	1.052	-0.61	0.07	0.241139	0.820563	1.1979e+07	3.17086e+06	1.88602e+07	1.71158e+07	1.16717e+07	1.99283e+07	1.31243e+07	4.55901e+07	1.59046e+07	1.10996e+07	1.08478e+07	2.48169e+07	2.87967e+07	8.44696e+06	1.97883e+07	1.98768e+07	1.83176e+07	1.64355e+07	High	High	High	High
P36952	Serpin B5 OS=Homo sapiens OX=9606 GN=SERPINB5 PE=1 SV=2	FALSE	83.058	50	15	222	15	375	42.1	6.05	220.08	cell organization and biogenesis;developmental processes;other biological processes	non-structural extracellular;plasma membrane;cytosol;other cell component	enzyme regulator activity	Pf00079	5268	ENSG00000206075	SERPINB5	B2R6Y4; hsa:5268; P36952; Q6N0B4; Q8WW89		p53 transcriptional gene network	1.158	1.636	0.21	0.71	0.790335	0.357493	1.19171e+07	2.11858e+06	1.88413e+07	3.62028e+07	8.89537e+06	1.31813e+07	1.45218e+07	2.63051e+07	4.1968e+07	4.14114e+06	1.64147e+07	6.66853e+07	3.52285e+07	5.7289e+06	1.98541e+07	2.81116e+07	3.0869e+07	3.37368e+06	High	High	High	High
Q96QV6	Histone H2A type 1-A OS=Homo sapiens OX=9606 GN=H2AC1 PE=1 SV=3	FALSE	14.939	35	4	135	1	131	14.2	10.86	219.27	cell organization and biogenesis	nucleus;other cell component	nucleic acid binding activity;other molecular function	Pf00125, Pf16211	221613	ENSG00000164508	H2AC1	hsa:221613; Q96QV6	HCMV Early Events; UCH proteinases; Ub-specific processing proteases; HCMV Late Events; HDACs deacetylate histones; Metalloprotease DUBs; RMTs methylate histone arginines; HATs acetylate histones		0.875	0.886	-0.19	-0.18	0.659595	0.501318	1.9561e+06	1.91294e+06	1.54608e+06	902451	1.00015e+06	2.53458e+06	1.33105e+06	2.21075e+06	633610	976333	2.78994e+06	1.48279e+06	679283	1.52168e+06	1.64428e+06	1.49029e+06	354392	1.67443e+06	Peak Found	Peak Found	Peak Found	High
P13928	Annexin A8 OS=Homo sapiens OX=9606 GN=ANXA8 PE=1 SV=3	FALSE	57.261	50	12	215	1	327	36.9	5.78	217.27	cell organization and biogenesis;stress response;transport;other biological processes	plasma membrane;other membranes;cytosol;other cytoplasmic organelle;other cell component	cytoskeletal activity;other molecular function	Pf00191	653145; 728113	ENSG00000265190	ANXA8	A6NDE6; A6NLM1; B4DKI1; B4DTC9; hsa:653145; hsa:728113; P13928; Q5T2P8; Q5VTM4; Q6GMY3; Q9BT34			0.351	0.819	-1.51	-0.29	0.00608176	0.382358		83484.6	859936	204257		634937	237790	771542	111119		401141	326218	239488	386047	301363	433560	229313		Not Found	Peak Found	High	High
P60903	Protein S100-A10 OS=Homo sapiens OX=9606 GN=S100A10 PE=1 SV=2	FALSE	20.681	28	4	132	4	97	11.2	7.37	216.19	cell organization and biogenesis;RNA metabolism OR transcription;other metabolic processes;transport;other biological processes	non-structural extracellular;plasma membrane;other membranes;nucleus;other cell component	other molecular function	Pf01023	6281	ENSG00000197747	S100A10	A8K4V8; hsa:6281; P08206; P60903; Q5T1C5	Dissolution of Fibrin Clot	8p23.1 copy number variation syndrome; Prostaglandin synthesis and regulation	1.229	0.514	0.3	-0.96	0.677396	0.0372625	1.52142e+07	1.14241e+07	2.45784e+07	2.19442e+07	6.91107e+06	2.63841e+07	1.62305e+07	2.37792e+07	1.05583e+07	1.27372e+07	3.21089e+07	1.15081e+07	1.19054e+07	2.10589e+07	2.03304e+07	2.63459e+07	1.28539e+07	2.73273e+07	High	High	High	High
P60660	Myosin light polypeptide 6 OS=Homo sapiens OX=9606 GN=MYL6 PE=1 SV=2	FALSE	36.328	56	8	141	7	151	16.9	4.65	214.03	other biological processes	cytosol;cytoskeleton;other cell component	cytoskeletal activity;other molecular function		4637	ENSG00000092841	MYL6	hsa:4637; P16475; P24572; P24573; P60660; Q12790; Q561V9; Q6IAZ0; Q6IPY5	RHO GTPases activate CIT; EPHA-mediated growth cone collapse; Sema4D induced cell migration and growth-cone collapse; Smooth Muscle Contraction; RHO GTPases activate PKNs; RHO GTPases Activate ROCKs; RHO GTPases activate PAKs	Ciliary landscape	0.942	1.086	-0.09	0.12	0.798995	0.886452	1.66116e+07	3.52668e+07	3.09058e+07	1.28679e+07	1.16513e+07	3.21647e+07	2.7338e+07	2.52585e+07	1.68193e+07	2.85285e+07	3.13053e+07	3.02468e+07	1.31315e+07	2.04231e+07	2.57556e+07	1.80334e+07	1.95835e+07	2.44629e+07	High	High	High	High
P68871	Hemoglobin subunit beta OS=Homo sapiens OX=9606 GN=HBB PE=1 SV=2	FALSE	62.962	84	11	138	5	147	16	7.28	212.96	other metabolic processes;stress response;transport;other biological processes	non-structural extracellular;cytosol;other cell component	other molecular function	Pf00042	3043	ENSG00000244734	HBB	A4GX73; B2ZUE0; hsa:3043; P02023; P68871; Q13852; Q14481; Q14510; Q45KT0; Q549N7; Q6FI08; Q6R7N2; Q8IZI1; Q9BX96; Q9UCD6; Q9UCP8; Q9UCP9	Neutrophil degranulation; Scavenging of heme from plasma; Late endosomal microautophagy; Heme signaling; Cytoprotection by HMOX1; Factors involved in megakaryocyte development and platelet production; Chaperone Mediated Autophagy; Erythrocytes take up carbon dioxide and release oxygen; Erythrocytes take up oxygen and release carbon dioxide	Selenium micronutrient network; Vitamin B12 metabolism; Folate metabolism	0.833	1.446	-0.26	0.53	0.571935	0.548667	3.70611e+06	2.07907e+08	5.86333e+06	1.65047e+06	2.16399e+06	9.8215e+06	1.14456e+07	5.17252e+06	2.57616e+06	7.69766e+06	4.54363e+08	2.17017e+06	31724.6	9.20843e+07	3.01126e+06	1.65309e+06	2.85046e+06	2.8181e+06	High	High	High	High
P16989	Y-box-binding protein 3 OS=Homo sapiens OX=9606 GN=YBX3 PE=1 SV=4	FALSE	56.868	32	10	135	6	372	40.1	9.77	212.66	stress response;developmental processes;other biological processes	cytosol;nucleus;other cell component	translation activity;nucleic acid binding activity;other molecular function	Pf00313	8531	ENSG00000060138	YBX3	B2RBW6; hsa:8531; P16989; Q14121; Q969N6; Q96B76		RalA downstream regulated genes; Apoptosis-related network due to altered Notch3 in ovarian cancer	0.87	1.075	-0.2	0.1	0.648748	0.866068	3.45061e+06	9.32374e+06	1.3803e+07	5.84472e+06	4.59133e+06	9.56856e+06	1.18749e+07	1.12828e+07	5.04023e+06	2.15274e+07	1.00023e+07	1.39796e+07	4.69264e+06	1.48997e+07	1.3555e+07	3.3139e+06	1.15171e+07	1.46086e+07	High	High	High	High
A0M8Q6	Immunoglobulin lambda constant 7 OS=Homo sapiens OX=9606 GN=IGLC7 PE=1 SV=3	FALSE	26.801	42	3	131	1	106	11.2	8.29	208.29	signal transduction;other biological processes	non-structural extracellular;plasma membrane;other membranes;other cell component	other molecular function	Pf07654			IGLC7	A0A075B6L1; A0M8Q6	Initial triggering of complement; Classical antibody-mediated complement activation; Immunoregulatory interactions between a Lymphoid and a non-Lymphoid cell; Cell surface interactions at the vascular wall; FCGR activation; Regulation of actin dynamics for phagocytic cup formation; Role of phospholipids in phagocytosis; Scavenging of heme from plasma; Role of LAT2/NTAL/LAB on calcium mobilization…		1.653	1.043	0.73	0.06	0.244491	0.803285	4.73602e+06	1.2622e+07	4.22483e+06	1.33079e+07	3.53704e+06	5.58642e+06	1.10082e+07	3.04647e+06	2.18052e+07	2.51654e+06	4.68008e+06	6.85903e+06	3.24327e+07	4.6864e+06	2.04561e+07	1.30974e+07	6.57909e+06	3.77973e+06	Not Found	Not Found	Not Found	Not Found
Q9NYL9	Tropomodulin-3 OS=Homo sapiens OX=9606 GN=TMOD3 PE=1 SV=1	FALSE	84.859	58	17	194	17	352	39.6	5.19	207.84	cell cycle OR cell proliferation;cell organization and biogenesis;other biological processes	cytoskeleton	cytoskeletal activity	Pf03250	29766	ENSG00000138594	TMOD3	B2R6G7; hsa:29766; Q9NT43; Q9NYL9; Q9NZR0	RND3 GTPase cycle; Striated Muscle Contraction; RHOBTB2 GTPase cycle	VEGFA-VEGFR2 signaling	0.557	0.745	-0.84	-0.43	0.114278	0.261791	1.97123e+07	2.12143e+07	2.50719e+07	1.24406e+07	1.51703e+07	2.80611e+07	3.01297e+07	3.86586e+07	1.13699e+07	1.90646e+07	1.75978e+07	2.11041e+07	1.29305e+07	2.62917e+07	2.89443e+07	3.05462e+07	1.62003e+07	1.89915e+07	High	High	High	High
B3EWG6	Protein FAM25G OS=Homo sapiens OX=9606 GN=FAM25G PE=3 SV=1	FALSE	29.962	60	4	120	4	89	9.3	6.15	207.56				Pf15825	100133093; 643161; 644054	ENSG00000189090	FAM25G	B2RV02; B3EWG6; hsa:100133093; hsa:643161; hsa:644054; Q5VTM1			0.77	0.615	-0.38	-0.7	0.44564	0.105308	2.69044e+07	1.49718e+07	1.28151e+07	6.43362e+06	1.03421e+07	1.80421e+07	1.72079e+07	2.79308e+07	1.244e+07	3.09915e+07	1.46462e+07	4.36465e+06	4.97678e+06	1.4905e+07	1.34035e+07	1.68991e+07	1.78523e+07	2.46019e+07	High	High	High	High
P18669	Phosphoglycerate mutase 1 OS=Homo sapiens OX=9606 GN=PGAM1 PE=1 SV=2	FALSE	74.368	63	12	197	12	254	28.8	7.18	207.52	other metabolic processes;other biological processes	non-structural extracellular;cytosol;other cell component	other molecular function	Pf00300	5223	ENSG00000171314	PGAM1	hsa:5223; P18669; Q9BWC0	Neutrophil degranulation; Glycolysis; Gluconeogenesis	Cori cycle; Metabolic reprogramming in colon cancer; Warburg effect modulated by deubiquitinating enzymes and their substrates; Glycolysis and gluconeogenesis; Metabolic Epileptic Disorders	0.514	1.374	-0.96	0.46	0.0750703	0.640497	8.27609e+06	4.55044e+06	2.275e+07	1.19061e+07	1.28525e+07	2.01404e+07	2.15418e+07	3.40437e+07	2.10503e+07	1.09448e+07	1.77795e+07	3.5142e+07	2.10619e+07	1.08986e+07	1.94277e+07	1.9213e+07	2.02056e+07	6.0136e+06	High	High	High	High
P15311	Ezrin OS=Homo sapiens OX=9606 GN=EZR PE=1 SV=4	FALSE	109.282	46	28	236	18	586	69.4	6.27	207.29	cell adhesion;cell cycle OR cell proliferation;cell organization and biogenesis;transport;signal transduction;other biological processes	plasma membrane;other membranes;cytosol;cytoskeleton;nucleus;other cytoplasmic organelle;other cell component	cytoskeletal activity;other molecular function	Pf00373, Pf00769, Pf09379, Pf09380, Pf20492	7430	ENSG00000092820	EZR	E1P5A8; hsa:7430; P15311; P23714; Q4VX75; Q96CU8; Q9NSJ4	Sensory processing of sound by outer hair cells of the cochlea; Recycling pathway of L1; Sensory processing of sound by inner hair cells of the cochlea; Netrin-1 signaling	Pathogenic Escherichia coli infection; AGE/RAGE pathway; VEGFA-VEGFR2 signaling; 16p11.2 proximal deletion syndrome; CCL18 signaling pathway; Regulation of actin cytoskeleton; GDNF signaling	1.293	1.499	0.37	0.58	0.586783	0.488519	1.59883e+07	1.47482e+07	1.89222e+07	3.97088e+07	5.78429e+06	1.18996e+07	1.90651e+07	1.81266e+07	3.29514e+07	9.98344e+06	1.89362e+07	5.60097e+07	4.98045e+07	1.29342e+07	2.72998e+07	2.66161e+07	1.38573e+08	1.2412e+07	High	High	High	High
P29692	Elongation factor 1-delta OS=Homo sapiens OX=9606 GN=EEF1D PE=1 SV=5	FALSE	53.058	55	12	115	2	281	31.1	5.01	206.25	protein metabolism;other metabolic processes;stress response;other biological processes	cytosol;nucleus;other cell component	enzyme regulator activity;nucleic acid binding activity;other molecular function	Pf00736, Pf10587	1936	ENSG00000104529; ENSG00000273594	EEF1D	B4DDU4; D3DWK3; E9PBQ9; hsa:1936; P29692; Q4VBZ6; Q969J1; Q96I38	Eukaryotic Translation Elongation	Translation factors	0.677	1.167	-0.56	0.22	0.276201	0.964786	7.51666e+06	6.85376e+06	1.5923e+07	7.11071e+06	5.0363e+06	1.86703e+07	1.71115e+07	1.59108e+07	7.3263e+06	1.08477e+07	1.74829e+07	1.66385e+07	4.92359e+06	8.709e+06	1.39834e+07	9.76175e+06	7.87103e+06	9.35946e+06	Peak Found	High	High	High
P06576	ATP synthase subunit beta, mitochondrial OS=Homo sapiens OX=9606 GN=ATP5F1B PE=1 SV=3	FALSE	116.517	63	22	216	22	529	56.5	5.4	205.06	other metabolic processes;transport;developmental processes;other biological processes	plasma membrane;other membranes;mitochondrion;other cell component	signal transduction activity or receptor binding;transporter activity;other molecular function	Pf00006, Pf02874	506	ENSG00000110955	ATP5F1B	A8K4X0; hsa:506; P06576; Q14283	Transcriptional activation of mitochondrial biogenesis; Mitochondrial protein import; Mitochondrial protein degradation; Cristae formation; Formation of ATP by chemiosmotic coupling	Electron transport chain: OXPHOS system in mitochondria; 7q11.23 copy number variation syndrome; Oxidative phosphorylation	1.233	1.614	0.3	0.69	0.671613	0.376628	5.29128e+06	247514	1.04266e+07	3.11178e+07	2.18993e+06	7.90791e+06	9.25417e+06	1.23869e+07	2.26335e+07	5.42408e+06	1.39218e+07	3.61795e+07	2.74912e+07	2.17349e+06	1.2381e+07	1.25873e+07	2.61919e+07	313173	High	Peak Found	High	High
P12814	Alpha-actinin-1 OS=Homo sapiens OX=9606 GN=ACTN1 PE=1 SV=2	FALSE	91.238	29	21	158	7	892	103	5.41	205.02	cell adhesion;cell organization and biogenesis;other biological processes	non-structural extracellular;plasma membrane;other membranes;cytosol;cytoskeleton;other cell component	signal transduction activity or receptor binding;cytoskeletal activity;nucleic acid binding activity;other molecular function	Pf00307, Pf00435, Pf08726	87	ENSG00000072110	ACTN1	B3V8S3; B4DHH3; B7TY16; hsa:87; P12814; Q1HE25; Q9BTN1	Platelet degranulation ; RHOD GTPase cycle; RHOF GTPase cycle; Nephrin family interactions; Syndecan interactions; RHOBTB2 GTPase cycle; Regulation of cytoskeletal remodeling and cell spreading by IPP complex components	Arrhythmogenic right ventricular cardiomyopathy; Focal adhesion; Ebola virus infection in host; MFAP5 effect on permeability and motility of endothelial cells via cytoskeleton rearrangement; Regulation of actin cytoskeleton	1.119	1.565	0.16	0.65	0.85729	0.421141	215300	281219		516015	118660	133967	85121.9	184834	989247	27375.9	1.94811e+06	1.16557e+06	714907			256354	509144	272140	Peak Found	Peak Found	Not Found	Peak Found
P00558	Phosphoglycerate kinase 1 OS=Homo sapiens OX=9606 GN=PGK1 PE=1 SV=3	FALSE	82.867	53	18	222	14	417	44.6	8.1	204.51	protein metabolism;other metabolic processes;stress response;other biological processes	non-structural extracellular;other membranes;cytosol	kinase activity;other molecular function	Pf00162	5230	ENSG00000102144	PGK1	A8K4W6; B7Z7A9; hsa:5230; P00558; Q5J7W1; Q6IBT6; Q8NI87	Glycolysis; Gluconeogenesis; Manipulation of host energy metabolism	Cori cycle; Photodynamic therapy-induced HIF-1 survival signaling; VEGFA-VEGFR2 signaling; Clear cell renal cell carcinoma pathways; Metabolic reprogramming in colon cancer; Aerobic glycolysis; Glycolysis in senescence; Warburg effect modulated by deubiquitinating enzymes and their substrates; Glycolysis and gluconeogenesis; Metabolic Epileptic Disorders	1.138	1.994	0.19	1	0.823894	0.151888	1.24455e+07	2.47465e+06	1.92432e+07	4.06088e+07	6.83126e+06	1.82167e+07	2.18271e+07	2.78386e+07	4.49242e+07	6.5652e+06	2.77116e+07	6.90518e+07	5.51608e+07	5.14149e+06	2.35149e+07	2.07943e+07	4.76774e+07	3.45153e+06	High	High	High	High
P23280-2	Isoform 2 of Carbonic anhydrase 6 OS=Homo sapiens OX=9606 GN=CA6	FALSE	46.741	33	8	121	1	313	35.3	8.4	203.04							CA6	P23280-2			2.034	0.66	1.02	-0.6	0.0915379	0.15144	2.96286e+06			383669	1.62347e+06		169167		1.72512e+06	54091.9		306284			802837	463999	218170		High	Not Found	Not Found	Peak Found
Q9NQ38-3	Isoform long of Serine protease inhibitor Kazal-type 5 OS=Homo sapiens OX=9606 GN=SPINK5	FALSE	57.577	14	14	154	14	1094	124	8.09	201.19							SPINK5	Q9NQ38-3			0.799	0.694	-0.32	-0.53	0.502495	0.19178	1.4323e+07	2.23814e+07	2.78261e+07	5.89043e+06	2.73503e+07	4.19949e+07	2.21361e+07	1.58313e+07	2.36955e+07	2.67444e+07	4.5736e+07	2.82323e+07	1.25463e+07	5.74114e+07	2.99248e+07	2.34594e+07	2.0858e+07	4.97373e+07	High	High	High	High
P08238	Heat shock protein HSP 90-beta OS=Homo sapiens OX=9606 GN=HSP90AB1 PE=1 SV=4	FALSE	87.079	33	22	173	12	724	83.2	5.03	201.18	cell organization and biogenesis;protein metabolism;DNA metabolism;other metabolic processes;stress response;other biological processes	non-structural extracellular;plasma membrane;other membranes;cytosol;nucleus;other cell component	enzyme regulator activity;cytoskeletal activity;nucleic acid binding activity;other molecular function	Pf00183, Pf13589	3326	ENSG00000096384	HSP90AB1	B2R5P0; hsa:3326; P08238; Q5T9W7; Q9NQW0; Q9NTK6	Regulation of actin dynamics for phagocytic cup formation; Neutrophil degranulation; Potential therapeutics for SARS; The role of GTSE1 in G2/M progression after G2 checkpoint; HSP90 chaperone cycle for steroid hormone receptors (SHR) in the presence of ligand; SARS-CoV-2 activates/modulates innate and adaptive immune responses; Aryl hydrocarbon receptor signalling; Estrogen-dependent gene expres…	Nuclear receptors meta-pathway; NRF2 pathway; Focal adhesion: PI3K-Akt-mTOR-signaling pathway; PI3K-Akt signaling pathway	1.164	1.86	0.22	0.9	0.780088	0.210377	1.43892e+06	1.15774e+06	1.60964e+06	3.6946e+06	1.48436e+06	1.45725e+06	2.13666e+06	1.99918e+06	6.82866e+06	802224	5.9192e+06	1.80122e+07	7.29525e+06	1.26166e+06	2.92847e+06	1.75728e+06	1.39486e+07	781771	Peak Found	High	High	High
P52209	6-phosphogluconate dehydrogenase, decarboxylating OS=Homo sapiens OX=9606 GN=PGD PE=1 SV=3	FALSE	79.367	42	18	178	18	483	53.1	7.23	200.92	other metabolic processes	cytosol	other molecular function	Pf00393, Pf03446	5226	ENSG00000142657	PGD	A8K2Y9; B4DQJ8; hsa:5226; P52209; Q9BWD8	NFE2L2 regulates pentose phosphate pathway genes; Pentose phosphate pathway	Pentose phosphate metabolism; Nuclear receptors meta-pathway; NRF2 pathway; VEGFA-VEGFR2 signaling; Metabolic reprogramming in colon cancer	1.095	2.027	0.13	1.02	0.900862	0.139974	7.22462e+06	3.09001e+06	6.76675e+06	4.6787e+07	4.0972e+06	5.09431e+06	1.48252e+07	1.28901e+07	4.86994e+07	3.5615e+06	2.00485e+07	9.34958e+07	6.89398e+07	2.49692e+06	2.40569e+07	1.85645e+07	6.06026e+07	875004	High	High	High	High
P07900	Heat shock protein HSP 90-alpha OS=Homo sapiens OX=9606 GN=HSP90AA1 PE=1 SV=5	FALSE	94.396	38	25	184	16	732	84.6	5.02	200.62	cell organization and biogenesis;protein metabolism;DNA metabolism;other metabolic processes;stress response;transport;developmental processes;other biological processes	non-structural extracellular;extracellular matrix;plasma membrane;other membranes;cytosol;cytoskeleton;mitochondrion;nucleus;other cytoplasmic organelle;other cell component	signal transduction activity or receptor binding;enzyme regulator activity;cytoskeletal activity;nucleic acid binding activity;other molecular function	Pf00183, Pf13589	3320	ENSG00000080824	HSP90AA1	A8K500; B3KPJ9; hsa:3320; P07900; Q2PP14; Q5CAQ6; Q5CAQ7; Q9BVQ5	Neutrophil degranulation; Estrogen-dependent gene expression; Regulation of actin dynamics for phagocytic cup formation; Potential therapeutics for SARS; The role of GTSE1 in G2/M progression after G2 checkpoint; HSP90 chaperone cycle for steroid hormone receptors (SHR) in the presence of ligand; Recruitment of NuMA to mitotic centrosomes; Aggrephagy; SARS-CoV-2 activates/modulates innate and ada…	Nucleotide-binding oligomerization domain (NOD) pathway; TNF-alpha signaling pathway; Corticotropin-releasing hormone signaling pathway; Aryl hydrocarbon receptor pathway; Ebstein-Barr virus LMP1 signaling; Aryl hydrocarbon receptor pathway; Constitutive androstane receptor pathway; Pregnane X receptor pathway; Glucocorticoid receptor pathway; Nuclear receptors meta-pathway; NRF2 pathway; Photody…	1	2.456	0	1.3	0.917713	0.0484206	3.13397e+06	2.99078e+06	5.9463e+06	1.5504e+07	6.05912e+06	3.74784e+06	7.82388e+06	5.88479e+06	3.77442e+07	2.34026e+06	2.34943e+07	5.1022e+07	2.07703e+07	1.18078e+06	9.75367e+06	5.32191e+06	3.43356e+07	1.86334e+06	Peak Found	High	High	High
P01877	Immunoglobulin heavy constant alpha 2 OS=Homo sapiens OX=9606 GN=IGHA2 PE=1 SV=4	FALSE	25.414	19	6	142	2	340	36.6	6.27	200.26											0.762	1.578	-0.39	0.66	0.429905	0.408722	2.30468e+06	516346	510831	1.14122e+07	2.65647e+06		2.35388e+06	1.02651e+06	3.8644e+07	327271	5658048	1.23933e+07	2.54442e+07		8.34011e+06	1.46598e+07	3.37587e+06		High	Peak Found	High	High
P68104	Elongation factor 1-alpha 1 OS=Homo sapiens OX=9606 GN=EEF1A1 PE=1 SV=1	FALSE	57.482	32	11	147	11	462	50.1	9.01	199.45	protein metabolism;other metabolic processes;other biological processes	non-structural extracellular;plasma membrane;other membranes;cytosol;cytoskeleton;translational apparatus;nucleus;other cytoplasmic organelle;other cell component	nucleic acid binding activity;other molecular function	Pf00009, Pf03143, Pf03144	1915	ENSG00000156508	EEF1A1	hsa:1915; P04719; P04720; P68104; Q6IQ15	Chaperone Mediated Autophagy; Neutrophil degranulation; Peptide chain elongation; SARS-CoV-1 modulates host translation machinery; Protein methylation; HSF1 activation	Translation factors; Fragile X syndrome; 2q37 copy number variation syndrome	1.211	2.254	0.28	1.17	0.705199	0.0800258	2.0419e+07	6.43989e+06	9.99024e+06	2.40649e+07	7.93862e+06	7.95787e+06	1.16416e+07	9.62779e+06	4.61783e+07	7.79657e+06	2.89385e+07	1.21821e+08	3.30554e+07	9.84397e+06	2.0562e+07	9.66924e+06	6.77069e+07	4.12172e+06	High	High	High	High
Q06323	Proteasome activator complex subunit 1 OS=Homo sapiens OX=9606 GN=PSME1 PE=1 SV=1	FALSE	62.444	56	14	198	14	249	28.7	6.02	198.74	other biological processes	cytosol;nucleus;other cell component	enzyme regulator activity	Pf02251, Pf02252	5720	ENSG00000092010; ENSG00000284916	PSME1	A6NJG9; H0YNE3; hsa:5720; Q06323; Q6IBM2; Q9UEF4	Regulation of expression of SLITs and ROBOs; ER-Phagosome pathway; Antigen processing: Ubiquitination & Proteasome degradation; FCERI mediated NF-kB activation; Downstream TCR signaling; Activation of NF-kappaB in B cells; Oxygen-dependent proline hydroxylation of Hypoxia-inducible Factor Alpha; Cross-presentation of soluble exogenous antigens (endosomes); SCF-beta-TrCP mediated degradation of Em…	Proteasome degradation	0.847	0.808	-0.24	-0.31	0.601094	0.36238	7.79465e+06	1.54842e+07	1.73706e+07	7.45658e+06	6.4749e+06	1.66598e+07	1.24315e+07	2.5303e+07	7.59838e+06	1.22258e+07	1.16483e+07	7.93252e+06	6.47304e+06	8.63882e+06	1.37759e+07	6.23184e+06	9.89351e+06	1.77346e+07	High	High	High	High
P39019	40S ribosomal protein S19 OS=Homo sapiens OX=9606 GN=RPS19 PE=1 SV=2	FALSE	37.574	48	9	136	9	145	16.1	10.32	198.15	cell organization and biogenesis;protein metabolism;RNA metabolism OR transcription;other metabolic processes;stress response;other biological processes	cytosol;translational apparatus;nucleus;other cell component	other molecular function	Pf01090	6223	ENSG00000105372	RPS19	hsa:6223; P39019	Regulation of expression of SLITs and ROBOs; L13a-mediated translational silencing of Ceruloplasmin expression; Translation initiation complex formation; Formation of a pool of free 40S subunits; Formation of the ternary complex, and subsequently, the 43S complex; Ribosomal scanning and start codon recognition; GTP hydrolysis and joining of the 60S ribosomal subunit; Major pathway of rRNA process…	Complement system; Cytoplasmic ribosomal proteins	0.746	0.853	-0.42	-0.23	0.398994	0.441183	1.32031e+07	1.24188e+07	2.37948e+07	1.09254e+07	2.19318e+07	3.63184e+07	2.46859e+07	3.29071e+07	9.78792e+06	2.92305e+07	29521045	2.58452e+07	1.15733e+07	1.89251e+07	1.53826e+07	9.96967e+06	2.40482e+07	4.56747e+07	High	High	High	High
P01036	Cystatin-S OS=Homo sapiens OX=9606 GN=CST4 PE=1 SV=3	FALSE	38.936	48	8	153	5	141	16.2	5.02	197.78	other biological processes	non-structural extracellular;other cell component	enzyme regulator activity	Pf00031	1472	ENSG00000101441	CST4	hsa:1472; P01036; Q9UBI5; Q9UCS9			1.837	0.642	0.88	-0.64	0.152581	0.131958	6.35489e+06	3.1736e+07	4.33969e+07	1.80119e+07	8.36205e+06	2.92686e+07	8.54931e+06	1.08935e+07	9.51049e+07	1.09812e+07	1.63476e+07	1.18565e+07	1.46504e+07	1.10098e+07	2.28802e+07	7.01519e+07	5.75022e+07	7.35594e+06	High	High	High	High
P24534	Elongation factor 1-beta OS=Homo sapiens OX=9606 GN=EEF1B2 PE=1 SV=3	FALSE	42.478	60	10	154	9	225	24.7	4.67	197.46	protein metabolism;other metabolic processes	cytosol;other cell component	enzyme regulator activity;nucleic acid binding activity	Pf00736, Pf10587	1933	ENSG00000114942; ENSG00000283391	EEF1B2	A8K795; hsa:1933; P24534; Q6IBH9	Eukaryotic Translation Elongation	Translation factors	0.716	0.923	-0.48	-0.12	0.344945	0.571271	1.24406e+07	1.0807e+07	1.80733e+07	8.58001e+06	9.02187e+06	1.81427e+07	1.65588e+07	2.37609e+07	1.17103e+07	1.57932e+07	1.86338e+07	1.898e+07	9.23835e+06	1.55394e+07	1.84283e+07	1.644e+07	1.06297e+07	1.66958e+07	High	High	High	High
P30101	Protein disulfide-isomerase A3 OS=Homo sapiens OX=9606 GN=PDIA3 PE=1 SV=4	FALSE	83.995	46	20	237	20	505	56.7	6.35	190.66	cell adhesion;cell organization and biogenesis;protein metabolism;other metabolic processes;stress response;signal transduction;other biological processes	non-structural extracellular;other membranes;ER/Golgi;other cytoplasmic organelle;other cell component	other molecular function	Pf00085, Pf13848	2923	ENSG00000167004	PDIA3	hsa:2923; P30101; Q13453; Q14255; Q8IYF8; Q9UMU7	ER-Phagosome pathway; Antigen Presentation: Folding, assembly and peptide loading of class I MHC; Calnexin/calreticulin cycle	Prion disease pathway	0.922	1.304	-0.12	0.38	0.757414	0.740375	5.30972e+06	6.36303e+06	1.34027e+07	1.26655e+07	7.555e+06	1.20358e+07	8.30077e+06	1.62668e+07	1.21872e+07	9.46881e+06	1.20696e+07	2.87718e+07	6.46331e+06	1.03932e+07	1.181e+07	4.37531e+06	1.33472e+07	5.36046e+06	High	High	High	High
Q02413	Desmoglein-1 OS=Homo sapiens OX=9606 GN=DSG1 PE=1 SV=2	FALSE	85.821	29	21	176	21	1049	113.7	5.03	190.54	cell adhesion;cell organization and biogenesis;other biological processes	plasma membrane;other membranes;cytosol;nucleus;other cell component	other molecular function	Pf00028, Pf01049	1828	ENSG00000134760	DSG1	B7Z845; hsa:1828; Q02413	Neutrophil degranulation; Apoptotic cleavage of cell adhesion proteins; Formation of the cornified envelope; RND2 GTPase cycle; RND3 GTPase cycle		1.279	1.143	0.36	0.19	0.60472	0.99207	2.07e+07	4.34274e+06	6.62905e+06	3.0292e+07	2.48907e+07	6.85066e+06	7.09907e+06	5.18604e+06	2.0317e+07	5.91252e+06	7.82104e+06	1.61443e+07	9.5321e+06	1.04292e+07	1.33569e+07	1.27615e+07	1.12448e+07	4.35812e+06	High	High	High	High
P10809	60 kDa heat shock protein, mitochondrial OS=Homo sapiens OX=9606 GN=HSPD1 PE=1 SV=2	FALSE	93.137	57	22	173	22	573	61	5.87	189.54	cell cycle OR cell proliferation;cell organization and biogenesis;protein metabolism;DNA metabolism;other metabolic processes;stress response;transport;developmental processes;signal transduction;other biological processes	non-structural extracellular;plasma membrane;other membranes;cytosol;cytoskeleton;mitochondrion;other cytoplasmic organelle;other cell component	nucleic acid binding activity;other molecular function	Pf00118	3329	ENSG00000144381	HSPD1	B2R5M6; B7Z712; hsa:3329; P10809; Q38L19; Q9UCR6	Mitochondrial protein degradation; Mitochondrial protein import; TFAP2A acts as a transcriptional repressor during retinoic acid induced cell differentiation	Apoptosis-related network due to altered Notch3 in ovarian cancer; 8p23.1 copy number variation syndrome; Sudden infant death syndrome (SIDS) susceptibility pathways	1.765	2.104	0.82	1.07	0.183869	0.115955	3.37387e+06	413812	1.25105e+07	1.87468e+07	1.80598e+06	5.65287e+06	4.93467e+06	8.27907e+06	1.51281e+07	3.15884e+06	1.26264e+07	1.61825e+07	1.46849e+07	2.18714e+06	5.8653e+06	5.94993e+06	1.10761e+07	469977	High	Peak Found	High	High
P60174	Triosephosphate isomerase OS=Homo sapiens OX=9606 GN=TPI1 PE=1 SV=4	FALSE	47.627	56	10	168	10	249	26.7	6.9	189.48	other metabolic processes	cytosol	other molecular function	Pf00121	7167	ENSG00000111669	TPI1	B7Z5D8; D3DUS9; hsa:7167; P00938; P60174; Q6FHP9; Q6IS07; Q8WWD0; Q96AG5	Glycolysis; Gluconeogenesis	Fatty acid beta-oxidation; Cori cycle; HIF1A and PPARG regulation of glycolysis; Clear cell renal cell carcinoma pathways; Aerobic glycolysis; Disorders of fructose metabolism; Glycolysis and gluconeogenesis; Metabolic Epileptic Disorders	0.808	1.487	-0.31	0.57	0.522267	0.501957	1.72477e+07	6.00391e+06	2.60144e+07	2.37774e+07	6.39991e+06	2.58614e+07	2.46737e+07	2.80405e+07	2.87432e+07	8.19428e+06	1.99944e+07	3.2999e+07	3.05552e+07	9.51366e+06	1.71758e+07	2.03901e+07	2.29165e+07	1.13203e+07	High	High	High	High
P01037	Cystatin-SN OS=Homo sapiens OX=9606 GN=CST1 PE=1 SV=3	FALSE	36.372	35	5	122	4	141	16.4	7.21	189.35	other biological processes	non-structural extracellular;other cell component	enzyme regulator activity	Pf00031	1469	ENSG00000170373	CST1	hsa:1469; P01037; Q96LE6; Q9UCQ6		Vitamin D receptor pathway	1.383	0.582	0.47	-0.78	0.474939	0.0783633	4.83054e+06	3.48798e+06	8.2694e+06	8.28734e+06	1.57501e+06	8.02258e+06	2.43734e+06	3.4275e+06	4.48284e+07	1.33569e+06	2.82187e+06	3.67629e+06	4.57648e+06	3.16568e+06	9.05375e+06	2.21719e+07	2.17956e+06	3.4916e+06	High	High	High	High
Q3SX28	TREMBL:Q3SX28;Q5KR48 (Bos taurus) Tropomyosin 2	TRUE	38.113	28	10	155	1	284	33	4.69	185.78		cytoskeleton	cytoskeletal activity	Pf00261	100055542; 100471103; 101353128; 101382361; 101614872; 101678214; 101976903; 102178827; 102505904; 102542609; 102737237; 103202107; 103265468; 103741541; 104993015; 105067328; 106846982; 109270167; 109563013; 396693; 481598	ENSAMEG00000009574; ENSBIXG00000019614; ENSBIXG00005009306; ENSCAFG00020016653; ENSCAFG00845009024; ENSCHIG00010011441; ENSEASG00005027967; ENSECAG00000014009; ENSFCAG00000012746; ENSJJAG00000000463; ENSMMSG00000015633; ENSNGAG00000009787; ENSOCUG00000010198; ENSSSCG00000005316; ENSSSCG00025051647; ENSSSCG00040013919; ENSSSUG00005013613; ENSSTOG00000005060; ENSUPAG00010017829	LOC101353128; LOC111145591; TLN1; Tpm2; TPM2	A0A068BGJ4; A0A1U7TXY2; A0A2U3VCL1; A0A2U3YUZ1; A0A2Y9DD27; A0A2Y9HC37; A0A2Y9J5N8; A0A384CEZ4; A0A3Q2ID93; A0A3Q7MNR4; A0A3Q7TUZ3; A0A4W2EHP7; A0A673UIT7; A0A6I9I5E4; A0A6J0WGI8; A0A6J1XRY5; A0A6J2EXG7; A0A6P3HPG3; A0A6P5C8A8; A0A8B6YM68; A0A8B7AGH7; A0A8C0KXY3; A0A8C2QXD1; A0A8C5NU45; A0A8C6FP88; A0A8C6QPZ5; A0A8D1DIF5; A0A8D2I4D2; A0A8I3RWJ7; A0A8U0MMF2; A0A8W4FLZ3; A0A9L0K139; A0A9V1FVS3; A0A…			100	0.01	6.64	-6.64	1e-17	1e-17	138834	152822	48448.8												727639				Peak Found	Peak Found	Peak Found	Not Found
Q9Y5Z4	Heme-binding protein 2 OS=Homo sapiens OX=9606 GN=HEBP2 PE=1 SV=1	FALSE	37.228	47	8	121	8	205	22.9	4.63	185.75		non-structural extracellular;mitochondrion;other cytoplasmic organelle;other cell component	other molecular function	Pf04832	23593	ENSG00000051620	HEBP2	hsa:23593; Q96P57; Q9Y5Z4	Neutrophil degranulation		0.691	0.762	-0.53	-0.39	0.300595	0.287949	1.08427e+07	4.72779e+06	1.92775e+07	1.06837e+07	9.52701e+06	1.55807e+07	2.07544e+07	1.80021e+07	6.73576e+06	1.53477e+07	1.01788e+07	1.03509e+07	7.95478e+06	1.11667e+07	1.8189e+07	1.19505e+07	1.19325e+07	1.09309e+07	High	High	High	High
P30086	Phosphatidylethanolamine-binding protein 1 OS=Homo sapiens OX=9606 GN=PEBP1 PE=1 SV=3	FALSE	50.237	59	8	142	8	187	21	7.53	185.74	other biological processes	cytosol	enzyme regulator activity;other molecular function	Pf01161	5037	ENSG00000089220	PEBP1	B2R4S1; hsa:5037; P30086	Signaling by BRAF and RAF1 fusions; Signaling by moderate kinase activity BRAF mutants; Paradoxical activation of RAF signaling by kinase inactive BRAF; Signaling downstream of RAS mutants; MAP2K and MAPK activation; Negative regulation of MAPK pathway; Signaling by high-kinase activity BRAF mutants	Pancreatic adenocarcinoma pathway; EGF/EGFR signaling pathway	0.788	1.133	-0.34	0.18	0.480288	0.974237	1.97276e+07	5.54736e+06	3.06325e+07	1.6791e+07	1.23242e+07	2.59825e+07	1.95803e+07	2.90414e+07	1.66382e+07	1.0844e+07	1.38961e+07	2.4096e+07	2.06855e+07	1.00466e+07	1.34035e+07	1.8822e+07	1.60511e+07	1.36755e+07	High	High	High	High
P62987	Ubiquitin-60S ribosomal protein L40 OS=Homo sapiens OX=9606 GN=UBA52 PE=1 SV=2	FALSE	25.64	35	5	249	5	128	14.7	9.83	185.02	protein metabolism;other metabolic processes	plasma membrane;other membranes;cytosol;mitochondrion;ER/Golgi;translational apparatus;nucleus;other cytoplasmic organelle;other cell component	other molecular function	Pf00240, Pf01020	7311	ENSG00000221983	UBA52	hsa:7311; P02248; P02249; P02250; P14793; P62987; P62988; Q29120; Q6LBL4; Q6LDU5; Q8WYN8; Q91887; Q91888; Q9BWD6; Q9BX98; Q9UEF2; Q9UEG1; Q9UEK8; Q9UPK7	FCERI mediated NF-kB activation; Downstream TCR signaling; Antigen processing: Ubiquitination & Proteasome degradation; Activation of NF-kappaB in B cells; Oxygen-dependent proline hydroxylation of Hypoxia-inducible Factor Alpha; ER-Phagosome pathway; SCF-beta-TrCP mediated degradation of Emi1; APC/C:Cdc20 mediated degradation of Securin; APC/C:Cdh1 mediated degradation of Cdc20 and other APC/C:C…	DNA replication; Cytoplasmic ribosomal proteins	1.225	1.144	0.29	0.19	0.68267	0.993379	3.01599e+07	1.05606e+08	1.23779e+08	1.34437e+08	7.73745e+07	1.49124e+08	1.04844e+08	1.20622e+08	1.29659e+08	3.06477e+07	9.92604e+07	1.24677e+08	1.4788e+08	1.46193e+08	4.15778e+07	1.11598e+08	1.03288e+08	1.09859e+08	High	High	High	High
Q8NC51-3	Isoform 3 of Plasminogen activator inhibitor 1 RNA-binding protein OS=Homo sapiens OX=9606 GN=SERBP1	FALSE	64.574	42	15	143	1	393	43.1	8.44	183.99							SERBP1	Q8NC51-3			0.614	0.617	-0.7	-0.7	0.182335	0.107632	5.17769e+06	3.97501e+06	3.82273e+06	1.70576e+06	3.71927e+06	8.04768e+06	3.07407e+06	6.78288e+06	1.36682e+06	5.61922e+06	4.58673e+06	2.49829e+06	2.42702e+06	7.10936e+06	4.04809e+06	4.40714e+06	1.61061e+06	8.71995e+06	Peak Found	Peak Found	High	High
P22735	Protein-glutamine gamma-glutamyltransferase K OS=Homo sapiens OX=9606 GN=TGM1 PE=1 SV=4	FALSE	123.903	45	29	196	29	817	89.7	6.04	181.78	cell organization and biogenesis;protein metabolism;other metabolic processes;other biological processes	plasma membrane;other membranes;cytosol	other molecular function	Pf00868, Pf00927, Pf01841	7051	ENSG00000092295; ENSG00000285348	TGM1	B4DWR7; hsa:7051; P22735; Q197M4	Formation of the cornified envelope		1.738	1.995	0.8	1	0.197026	0.151491	5.57476e+06	4.04721e+06	3.27634e+06	2.39309e+07	3.23571e+06	2.01682e+06	5.47673e+06	2.74445e+06	2.80548e+07	2.07863e+06	1.33308e+07	3.6819e+07	3.20995e+07	2.7568e+06	1.15973e+07	5.31393e+06	4.0499e+07	773340	High	High	High	High
P05164	Myeloperoxidase OS=Homo sapiens OX=9606 GN=MPO PE=1 SV=1	FALSE	105.274	39	25	164	25	745	83.8	8.97	177.79	cell organization and biogenesis;other metabolic processes;stress response;other biological processes	non-structural extracellular;nucleus;other cytoplasmic organelle;other cell component	other molecular function	Pf03098	4353	ENSG00000005381	MPO	A1L4B8; hsa:4353; P05164; Q14862; Q4PJH5; Q9UCL7	Neutrophil degranulation; Events associated with phagocytolytic activity of PMN cells	Selenium micronutrient network; Vitamin B12 metabolism; Folate metabolism; Benzene metabolism; Acute myeloid leukemia; Affected pathways in Duchenne muscular dystrophy	0.922	2.933	-0.12	1.55	0.7585	0.0149587	7.93382e+07	1.75372e+08	1.20536e+08	6.16351e+07	1.39488e+08	2.15699e+08	1.84478e+08	1.41568e+08	6.27215e+07	9.5934e+07	2.34788e+08	9.88187e+07	4.76936e+07	8.64248e+07	1.2099e+08	7.45302e+07	4.64875e+07	1.48022e+08	High	High	High	High
P14923	Junction plakoglobin OS=Homo sapiens OX=9606 GN=JUP PE=1 SV=3	FALSE	80.681	37	23	225	21	745	81.7	6.14	177.54	cell adhesion;cell-cell signaling;cell organization and biogenesis;signal transduction;other biological processes	non-structural extracellular;plasma membrane;other membranes;cytosol;cytoskeleton;nucleus;other cell component	other molecular function	Pf00514	3728	ENSG00000173801	JUP	hsa:3728; P14923; Q15093; Q15151; Q7L3S5; Q86W21; Q9BWC4; Q9HCX9	Neutrophil degranulation; Formation of the cornified envelope; RHOC GTPase cycle; RHOA GTPase cycle; CDC42 GTPase cycle; RHOQ GTPase cycle; RHOB GTPase cycle; RHOJ GTPase cycle; VEGFR2 mediated vascular permeability; Adherens junctions interactions; Regulation of CDH11 function; Regulation of CDH19 Expression and Function; CDH11 homotypic and heterotypic interactions; RHOH GTPase cycle	Arrhythmogenic right ventricular cardiomyopathy; Corticotropin-releasing hormone signaling pathway; Ectoderm differentiation; Ectoderm differentiation; Epithelial to mesenchymal transition in colorectal cancer; Opioid receptor pathways; Acute myeloid leukemia	1.591	1.107	0.67	0.15	0.285597	0.925764	2.73424e+07	3.56834e+06	4.66473e+06	3.81832e+07	1.72435e+07	3.35578e+06	5.12644e+06	3.715e+06	1.67544e+07	4.70882e+06	1.12167e+07	1.3068e+07	9.69267e+06	1.26062e+07	1.2031e+07	9.23728e+06	1.67672e+07	2.85826e+06	High	High	High	High
P13797	Plastin-3 OS=Homo sapiens OX=9606 GN=PLS3 PE=1 SV=4	FALSE	78.166	39	21	151	18	630	70.8	5.6	174.25	cell organization and biogenesis;developmental processes	plasma membrane;other membranes;cytosol;cytoskeleton;other cell component	cytoskeletal activity;other molecular function	Pf00307, Pf13499	5358	ENSG00000102024	PLS3	A8K579; B1AQ09; B4DGB4; B7Z6M1; hsa:5358; P13797; Q86YI6			1.376	1.72	0.46	0.78	0.482944	0.294277	3.69316e+06	1.21254e+06	6.50948e+06	2.52626e+07	2.80211e+06	3.17988e+06	5.02465e+06	8.63886e+06	1.47985e+07	414835	9.21883e+06	2.90564e+07	2.20606e+07	755628	7.94714e+06	7.88239e+06	2.26688e+07	597626	Peak Found	Peak Found	High	High
P10412	Histone H1.4 OS=Homo sapiens OX=9606 GN=H1-4 PE=1 SV=2	FALSE	23.059	27	6	86	1	219	21.9	11.03	172.87	cell organization and biogenesis;other biological processes	nucleus;other cell component	nucleic acid binding activity;other molecular function	Pf00538	3008	ENSG00000168298	H1-4	hsa:3008; P10412; Q4VB25	Apoptosis induced DNA fragmentation; Formation of Senescence-Associated Heterochromatin Foci (SAHF)	Pathways affected in adenoid cystic carcinoma	0.669	1.022	-0.58	0.03	0.263946	0.763565	769022	424789	600466	430027		657653	812492	877069	351250	565154	1.0336e+06	716218			656769		590093		Peak Found	High	High	High
P09493	Tropomyosin alpha-1 chain OS=Homo sapiens OX=9606 GN=TPM1 PE=1 SV=2	FALSE	37.57	35	12	121	1	284	32.7	4.74	170.71	cell organization and biogenesis;stress response;developmental processes;other biological processes	plasma membrane;other membranes;cytosol;cytoskeleton;other cell component	cytoskeletal activity;other molecular function	Pf00261	7168	ENSG00000140416	TPM1	B7Z5T7; D9YZV2; D9YZV3; D9YZV8; hsa:7168; P09493; P09494; P10469; Q6DV89; Q6DV90; Q7Z6L8; Q86W64; Q96IK2; Q9UCI1; Q9UCI2; Q9UCY9; Q9Y427	Smooth Muscle Contraction; Striated Muscle Contraction	Vitamin D receptor pathway; Striated muscle contraction pathway; Cell lineage map for neuronal differentiation	0.869	0.575	-0.2	-0.8	0.64732	0.0731758		691469	1.90012e+06	734168	55550.9	793402	1.12821e+06	819624	328024	270719	1.09268e+06	951728	889604	11153.3	1.99886e+06	33451.5	1.31315e+06	1.03055e+06	Not Found	High	Not Found	Not Found
Q8NC51	Plasminogen activator inhibitor 1 RNA-binding protein OS=Homo sapiens OX=9606 GN=SERBP1 PE=1 SV=2	FALSE	60.626	41	15	142	1	408	44.9	8.65	170.49	cell organization and biogenesis;other biological processes	cytosol;nucleus;other cell component	translation activity;nucleic acid binding activity;other molecular function	Pf04774, Pf16174	26135	ENSG00000142864	SERBP1	hsa:26135; Q5VU19; Q5VU20; Q5VU22; Q8NC51; Q8WUH0; Q96SE2; Q9BTY3; Q9BUM4; Q9Y367; Q9Y4S3		Apoptosis-related network due to altered Notch3 in ovarian cancer	0.822	0.831	-0.28	-0.27	0.549758	0.402371	9.57289e+06	1.83996e+07	1.27143e+07	5.98091e+06	6.65273e+06	2.20275e+07	1.54602e+07	1.02206e+07	4.495e+06	1.39936e+07	1.55605e+07	1.10394e+07	7.84878e+06	2.16379e+07	1.18163e+07	7.31107e+06	7.22417e+06	1.43409e+07	Peak Found	High	High	Not Found
P06703	Protein S100-A6 OS=Homo sapiens OX=9606 GN=S100A6 PE=1 SV=1	FALSE	28.021	56	7	162	7	90	10.2	5.48	168.83	cell organization and biogenesis;transport;developmental processes;signal transduction;other biological processes	plasma membrane;other membranes;cytosol;nucleus;other cell component	transporter activity;cytoskeletal activity;other molecular function	Pf01023	6277	ENSG00000197956	S100A6	D3DV39; hsa:6277; P06703; Q5RHS4		Gastric cancer network 2; Vitamin D receptor pathway; Prostaglandin synthesis and regulation	0.408	0.653	-1.29	-0.61	0.0181318	0.143608	9.92542e+07	1.4062e+08	1.48783e+08	1.15586e+08	1.03326e+08	3.00141e+08	4.33944e+08	2.60912e+08	4.50462e+07	2.35988e+08	2.25277e+08	8.42574e+07	1.44255e+08	1.36856e+08	2.23629e+08	1.57549e+08	2.14026e+08	2.84674e+08	High	High	High	High
P32926	Desmoglein-3 OS=Homo sapiens OX=9606 GN=DSG3 PE=1 SV=2	FALSE	93.218	25	20	193	20	999	107.5	5	168.77	cell adhesion	plasma membrane;other membranes;cytosol;other cell component	other molecular function	Pf00028	1830	ENSG00000134757	DSG3	A8K2V2; hsa:1830; P32926	Formation of the cornified envelope; Apoptotic cleavage of cell adhesion proteins		1.068	1.141	0.09	0.19	0.950371	0.988242	1.29922e+07	4.65344e+06	8.81758e+06	2.44285e+07	3.808e+06	1.26899e+07	9.98262e+06	1.30229e+07	2.28651e+07	6.46184e+06	1.6968e+07	4.23382e+07	2.69602e+07	5.25905e+06	1.95129e+07	2.03942e+07	2.41798e+07	7.21516e+06	High	High	High	High
P30041	Peroxiredoxin-6 OS=Homo sapiens OX=9606 GN=PRDX6 PE=1 SV=3	FALSE	61.077	67	14	195	14	224	25	6.38	167.98	other metabolic processes;stress response;other biological processes	non-structural extracellular;cytosol;mitochondrion;nucleus;other cytoplasmic organelle;other cell component	other molecular function	Pf00578, Pf10417	9588	ENSG00000117592	PRDX6	A8JZY7; hsa:9588; P30041; P32077; Q5TAH4; Q5ZEZ8	Neutrophil degranulation; Detoxification of Reactive Oxygen Species	Nuclear receptors meta-pathway; NRF2 pathway; VEGFA-VEGFR2 signaling	0.937	1.2	-0.09	0.26	0.789296	0.90821	1.85075e+07	3.05373e+06	1.87494e+07	1.69888e+07	7.82637e+06	1.7655e+07	1.71415e+07	2.10982e+07	2.33587e+07	7.84708e+06	1.25716e+07	2.74255e+07	1.51345e+07	7.83366e+06	2.13115e+07	1.3601e+07	2.30194e+07	4.70013e+06	High	High	High	High
P01860	Immunoglobulin heavy constant gamma 3 OS=Homo sapiens OX=9606 GN=IGHG3 PE=1 SV=2	FALSE	24.718	14	5	135	1	377	41.3	7.9	163.31											5.726	1.197	2.52	0.26	1.7335e-05	0.913292				265748			46412.6			116039	110676	562545	869657		194240	71051.1	945684		Not Found	Not Found	Not Found	Peak Found
P16403	Histone H1.2 OS=Homo sapiens OX=9606 GN=H1-2 PE=1 SV=2	FALSE	21.236	24	6	80	1	213	21.4	10.93	163.09	cell organization and biogenesis;other biological processes	nucleus;other cell component	nucleic acid binding activity;other molecular function	Pf00538	3006	ENSG00000187837	H1-2	A8K4I2; hsa:3006; P16403	Apoptosis induced DNA fragmentation; Formation of Senescence-Associated Heterochromatin Foci (SAHF)		0.532	1.312	-0.91	0.39	0.0899549	0.728628	1.32889e+07	1.01998e+07	2.68605e+07	1.68903e+07	2.25407e+07	2.61777e+07	2.94243e+07	4.6488e+07	1.67404e+07	2.03086e+07	5.14439e+07	3.35782e+07	1.68747e+07	1.67508e+07	2.43152e+07	1.81253e+07	2.30481e+07	1.11531e+07	Peak Found	Peak Found	Peak Found	Peak Found
Q02487	Desmocollin-2 OS=Homo sapiens OX=9606 GN=DSC2 PE=1 SV=1	FALSE	76.793	29	17	164	16	901	99.9	5.34	161.38	cell adhesion;stress response;other biological processes	plasma membrane;other membranes;ER/Golgi;other cell component	other molecular function	Pf00028, Pf01049, Pf08758	1824	ENSG00000134755	DSC2	hsa:1824; Q02487	Formation of the cornified envelope	Arrhythmogenic right ventricular cardiomyopathy	1.086	1.26	0.12	0.33	0.916416	0.808514	1.45521e+07	4.41114e+06	1.0391e+07	1.39474e+07	6.06056e+06	1.7143e+07	1.16307e+07	1.69212e+07	3.10262e+07	1.15846e+07	1.63544e+07	2.56115e+07	1.66453e+07	8.64873e+06	1.52789e+07	2.20462e+07	1.80206e+07	1.15235e+07	High	High	High	High
P69905	Hemoglobin subunit alpha OS=Homo sapiens OX=9606 GN=HBA2 PE=1 SV=2	FALSE	63.846	92	10	105	6	142	15.2	8.68	161.26	other metabolic processes;stress response;transport;other biological processes	non-structural extracellular;cytosol;other cell component	other molecular function	Pf00042	3039; 3040	ENSG00000188536; ENSG00000206172	HBA1; HBA2	hsa:3039; hsa:3040; P01922; P69905; Q1HDT5; Q3MIF5; Q53F97; Q96KF1; Q9NYR7; Q9UCM0	Scavenging of heme from plasma; Heme signaling; Cytoprotection by HMOX1; Erythrocytes take up carbon dioxide and release oxygen; Erythrocytes take up oxygen and release carbon dioxide	Selenium micronutrient network; Vitamin B12 metabolism; Folate metabolism; Effects of nitric oxide	1.042	2.857	0.06	1.51	0.999028	0.0180195	2.36531e+06	6.53829e+07	1.67715e+06	1.54718e+06	3.54317e+06	2.63823e+06	6.25438e+06	1.85427e+06	3.99883e+06	3.31828e+06	1.55432e+08	1.14498e+06	1.03e+06	1.1717e+07	1.35649e+06	891421	778547	438432	Peak Found	High	High	Peak Found
P05783	Keratin, type I cytoskeletal 18 OS=Homo sapiens OX=9606 GN=KRT18 PE=1 SV=2	FALSE	56.818	43	16	136	14	430	48	5.45	160.93	cell cycle OR cell proliferation;cell organization and biogenesis;transport;signal transduction;other biological processes	cytosol;cytoskeleton;nucleus;other cell component	other molecular function	Pf00038	3875	ENSG00000111057	KRT18	hsa:3875; P05783; Q53G38; Q5U0N8; Q9BW26	Formation of the cornified envelope	Pathogenic Escherichia coli infection	0.794	1.003	-0.33	0	0.492358	0.726266	2.99885e+06	179649	4.11092e+06	9.17434e+06	2.3489e+06	7.8839e+06	8.95876e+06	7.91723e+06	1.84297e+06	923766	2.49252e+06	7.14157e+06	5.61399e+06	1.47909e+06	4.09566e+06	4.78353e+06	5.23497e+06	709005	High	Peak Found	High	High
Q14134	Tripartite motif-containing protein 29 OS=Homo sapiens OX=9606 GN=TRIM29 PE=1 SV=2	FALSE	73.773	36	20	168	20	588	65.8	7.15	159.82	stress response;other biological processes	other cytoplasmic organelle	other molecular function	Pf00643	23650	ENSG00000137699	TRIM29	hsa:23650; Q14134; Q96AA9; Q9BZY7	Interferon gamma signaling	Hematopoietic stem cell differentiation	0.918	1.089	-0.12	0.12	0.749748	0.891713	5.34644e+06	8.92658e+06	1.6829e+07	7.42853e+06	4.17587e+06	1.44149e+07	9.61074e+06	8.47895e+06	7.05201e+06	6.97555e+06	1.38799e+07	1.88317e+07	1.45462e+07	9.90546e+06	8.87551e+06	4.43185e+06	2.48705e+07	1.02068e+07	High	High	High	High
P31151	Protein S100-A7 OS=Homo sapiens OX=9606 GN=S100A7 PE=1 SV=4	FALSE	43.189	66	8	155	5	101	11.5	6.77	159.67	stress response;developmental processes;other biological processes	non-structural extracellular;cytosol;ER/Golgi;nucleus;other cytoplasmic organelle;other cell component	signal transduction activity or receptor binding;other molecular function	Pf01023	6278	ENSG00000143556	S100A7	hsa:6278; P31151; Q5SY67; Q6FGE3; Q9H1E2	Neutrophil degranulation; Metal sequestration by antimicrobial proteins		2.391	4.431	1.26	2.15	0.0361982	0.000459304	2.2455e+07	1.01529e+08	1.03654e+07	1.57847e+07	5.44048e+07	4.41793e+06	6.94021e+06	8.41452e+06	5.67482e+07	5.07589e+07	1.34867e+07	9.77222e+06	1.54697e+07	5.30236e+06	1.12706e+07	4.79345e+06	6.04595e+06	3.01436e+06	High	High	High	High
Q7Z3Y8	SWISS-PROT:Q7Z3Y8 Tax_Id=9606 Gene_Symbol=KRT27 Keratin, type I cytoskeletal 27	TRUE	12.96	6	3	103	1	459	49.8	5.14	158.71											0.01	0.01	-6.64	-6.64	1e-17	1e-17					222881		98799										430243		Not Found	High	Not Found	Not Found
P01859	Immunoglobulin heavy constant gamma 2 OS=Homo sapiens OX=9606 GN=IGHG2 PE=1 SV=2	FALSE	22.045	18	5	145	3	326	35.9	7.59	157.66											1.383	1.416	0.47	0.5	0.475321	0.585753	1.20403e+06	957063	1.01663e+06	5.0332e+06	974456	622942	2.17137e+06	1.64503e+06	3.50814e+06	4.82144e+06	3.50819e+06	8.47894e+06	2.58366e+07	940458	4.90393e+06	3.42005e+06	7.44881e+06	625293	High	High	High	High
P01009	Alpha-1-antitrypsin OS=Homo sapiens OX=9606 GN=SERPINA1 PE=1 SV=3	FALSE	81.308	57	19	198	19	418	46.7	5.59	155.39	stress response	non-structural extracellular;other membranes;ER/Golgi;other cell component	enzyme regulator activity;other molecular function	Pf00079	5265	ENSG00000197249	SERPINA1	A6PX14; B2RDQ8; P01009; Q0PVP5; Q13672; Q53XB8; Q5U0M1; Q7M4R2; Q86U18; Q86U19; Q96BF9; Q96ES1; Q9P1P0; Q9UCE6; Q9UCM3	Neutrophil degranulation; Platelet degranulation ; Regulation of Insulin-like Growth Factor (IGF) transport and uptake by Insulin-like Growth Factor Binding Proteins (IGFBPs); Post-translational protein phosphorylation; COPII-mediated vesicle transport; Cargo concentration in the ER	Nuclear receptors meta-pathway; NRF2 pathway; Lung fibrosis; Lung fibrosis; Dengue-2 interactions with complement and coagulation cascades; Complement and coagulation cascades	1.582	1.125	0.66	0.17	0.292446	0.958523	1.91083e+07	2.84621e+07	2.07075e+07	4.15003e+06	1.41503e+07	9.53742e+06	1.83016e+07	7.2319e+06	1.66671e+07	3.80788e+07	2.18777e+07	1.34213e+07	4.38453e+07	3.38101e+07	3.21497e+07	2.96424e+07	1.86967e+07	2.73078e+07	High	High	High	High
Q14210	Lymphocyte antigen 6D OS=Homo sapiens OX=9606 GN=LY6D PE=1 SV=1	FALSE	8.599	11	2	66	2	128	13.3	8.21	154.37	cell adhesion;other biological processes	non-structural extracellular;plasma membrane;other membranes;other cell component		Pf00021	8581	ENSG00000167656	LY6D	B2R5F1; D3DWJ0; O43783; Q14210; Q6GTV9; Q8TBD4; Q92933	Post-translational modification: synthesis of GPI-anchored proteins	Pancreatic cancer subtypes	0.69	0.841	-0.53	-0.25	0.299133	0.420671	2.43779e+07	1.20014e+07	1.57727e+07	1.17028e+07	1.88622e+07	3.09506e+07	1.31682e+07	1.15045e+07	1.23054e+07	3.15387e+07	2.57867e+07	1.8403e+07	1.42659e+07	3.39471e+07	2.96722e+07	1.76735e+07	2.08577e+07	2.45171e+07	High	High	High	High
P08670	Vimentin OS=Homo sapiens OX=9606 GN=VIM PE=1 SV=4	FALSE	93.957	56	25	188	23	466	53.6	5.12	154.32	cell organization and biogenesis;stress response;developmental processes;signal transduction;other biological processes	plasma membrane;other membranes;cytosol;cytoskeleton;nucleus;other cytoplasmic organelle;other cell component	cytoskeletal activity;nucleic acid binding activity;other molecular function	Pf00038, Pf04732	7431	ENSG00000026025	VIM	B0YJC2; D3DRU4; hsa:7431; P08670; Q15867; Q15868; Q15869; Q548L2; Q6LER9; Q8N850; Q96ML2; Q9NTM3	Aggrephagy; Interleukin-4 and Interleukin-13 signaling; Chaperone Mediated Autophagy; Late endosomal microautophagy; Striated Muscle Contraction; RHOBTB1 GTPase cycle; Caspase-mediated cleavage of cytoskeletal proteins	Allograft rejection; Spinal cord injury; Primary focal segmental glomerulosclerosis (FSGS); Mammary gland development pathway - Puberty (Stage 2 of 4); Apoptosis-related network due to altered Notch3 in ovarian cancer; Striated muscle contraction pathway; TGF-beta signaling in thyroid cells for epithelial-mesenchymal transition; Ciliary landscape; Burn wound healing; CCL18 signaling pathway; TROP…	1.037	2.087	0.05	1.06	0.990394	0.120819	1.01736e+07	1.6059e+07	1.00204e+07	7.09333e+06	1.96822e+07	3.68051e+06	1.38516e+07	8.50901e+06	1.62326e+07	3.63336e+06	4.78313e+07	9.40353e+06	1.08667e+07	3.69402e+06	6.21365e+06	7.1105e+06	4.34243e+06	4.23974e+06	High	High	High	High
P23528	Cofilin-1 OS=Homo sapiens OX=9606 GN=CFL1 PE=1 SV=3	FALSE	34.186	43	7	131	7	166	18.5	8.09	153.98	cell cycle OR cell proliferation;cell organization and biogenesis;signal transduction;other biological processes	plasma membrane;other membranes;cytosol;cytoskeleton;nucleus;other cell component	cytoskeletal activity	Pf00241	1072	ENSG00000172757	CFL1	B3KUQ1; hsa:1072; P23528; Q53Y87; Q9UCA2	Platelet degranulation ; Regulation of actin dynamics for phagocytic cup formation; Gene and protein expression by JAK-STAT signaling after Interleukin-12 stimulation; EPHB-mediated forward signaling; Sema3A PAK dependent Axon repulsion; RHO GTPases Activate ROCKs	Brain-derived neurotrophic factor (BDNF) signaling pathway; VEGFA-VEGFR2 signaling; EGF/EGFR signaling pathway; Envelope proteins and their potential roles in EDMD physiopathology; 7q11.23 copy number variation syndrome; Neuroinflammation and glutamatergic signaling; CCL18 signaling pathway; Regulation of actin cytoskeleton; G13 signaling pathway	0.697	1.137	-0.52	0.19	0.310697	0.981491	1.65671e+07	1.59692e+07	2.15618e+07	1.18068e+07	1.83409e+07	2.0537e+07	3.2003e+07	2.41875e+07	1.84651e+07	2.16929e+07	2.64693e+07	2.15531e+07	1.06806e+07	1.43026e+07	2.71774e+07	2.21979e+07	1.57914e+07	1.35969e+07	High	High	High	High
P18510	Interleukin-1 receptor antagonist protein OS=Homo sapiens OX=9606 GN=IL1RN PE=1 SV=1	FALSE	41.597	34	5	142	5	177	20	6.19	152.74	cell-cell signaling;other metabolic processes;stress response;transport;signal transduction;other biological processes	non-structural extracellular;plasma membrane;other membranes;cytosol;cytoskeleton;nucleus	signal transduction activity or receptor binding	Pf00340	3557	ENSG00000136689	IL1RN	A8K4G1; hsa:3557; P18510; Q14628; Q53SC2; Q7RTZ4; Q96GD6; Q9UPC0	Interleukin-1 signaling; Interleukin-10 signaling	Leptin signaling pathway; Signal transduction through IL1R; Overview of proinflammatory and profibrotic mediators; 2q13 copy number variation syndrome; Sudden infant death syndrome (SIDS) susceptibility pathways	0.809	1.117	-0.31	0.16	0.52405	0.944457	3.23978e+07	7.92755e+06	5.92482e+07	3.17175e+07	1.54052e+07	4.21379e+07	4.27102e+07	4.89867e+07	3.33126e+07	1.99776e+07	2.76756e+07	8.0635e+07	3.69115e+07	1.96084e+07	3.67516e+07	3.52206e+07	3.49809e+07	1.87621e+07	High	High	High	High
P40121	Macrophage-capping protein OS=Homo sapiens OX=9606 GN=CAPG PE=1 SV=2	FALSE	50.221	41	11	138	11	348	38.5	6.19	149.84	cell organization and biogenesis;developmental processes;other biological processes	cytoskeleton;nucleus;other cell component	cytoskeletal activity;other molecular function	Pf00626	822	ENSG00000042493	CAPG	B8ZZS7; D6W5K8; hsa:822; P40121; Q53SA7		TYROBP causal network in microglia	0.944	1.312	-0.08	0.39	0.803124	0.72865	1.14585e+07	3.93342e+06	1.69969e+07	1.83385e+07	5.02963e+06	1.57733e+07	1.60889e+07	1.82291e+07	1.3919e+07	7.99786e+06	1.28863e+07	2.28711e+07	2.08082e+07	8.66593e+06	1.11417e+07	1.50373e+07	1.61504e+07	5.03721e+06	High	High	High	High
P00338	L-lactate dehydrogenase A chain OS=Homo sapiens OX=9606 GN=LDHA PE=1 SV=2	FALSE	46.199	40	13	123	13	332	36.7	8.27	148.54	other metabolic processes	cytosol;mitochondrion;other cell component	other molecular function	Pf00056, Pf02866	3939	ENSG00000134333; ENSG00000288299	LDHA	B4DKQ2; B7Z5E3; D3DQY3; F8W819; hsa:3939; P00338; Q53G53; Q6IBM7; Q6ZNV1; Q9UDE8; Q9UDE9	Pyruvate metabolism	Cori cycle; HIF1A and PPARG regulation of glycolysis; Photodynamic therapy-induced HIF-1 survival signaling; VEGFA-VEGFR2 signaling; Amino acid metabolism; Clear cell renal cell carcinoma pathways; PI3K/AKT/mTOR - vitamin D3 signaling; Hereditary leiomyomatosis and renal cell carcinoma pathway; Metabolic reprogramming in colon cancer; Aerobic glycolysis; Glycolysis in senescence; Orexin receptor …	1.396	1.214	0.48	0.28	0.461082	0.883479	7.40362e+06	848420	5.65296e+06	2.35713e+07	3.62447e+06	5.28377e+06	9.10616e+06	7.28939e+06	2.5931e+07	963793	1.21197e+07	1.86179e+07	1.25479e+07	968447	1.20827e+07	9.80379e+06	2.51258e+07	84670.9	High	Peak Found	High	High
P25705	ATP synthase subunit alpha, mitochondrial OS=Homo sapiens OX=9606 GN=ATP5F1A PE=1 SV=1	FALSE	79.755	46	20	145	20	553	59.7	9.13	148.38	other metabolic processes;transport;other biological processes	plasma membrane;other membranes;mitochondrion;other cell component	signal transduction activity or receptor binding;transporter activity;other molecular function	Pf00006, Pf00306, Pf02874	498	ENSG00000152234	ATP5F1A	A8K092; B4DY56; hsa:498; K7ENP3; P25705; Q53XX6; Q8IXV2; Q96FB4; Q96HW2; Q96IR6; Q9BTV8	Mitochondrial protein import; Mitochondrial protein degradation; Cristae formation; Formation of ATP by chemiosmotic coupling	Electron transport chain: OXPHOS system in mitochondria; 7q11.23 copy number variation syndrome; Oxidative phosphorylation	1.085	1.175	0.12	0.23	0.918495	0.950425	1.78962e+06	398673	3.23371e+06	2.16639e+07	631399	3.18194e+06	4.01075e+06	5.66981e+06	1.76555e+07	2.53909e+06	8.5486e+06	1.95494e+07	1.13746e+07	840186	9.02171e+06	5.81633e+06	2.27228e+07	17913.2	High	Peak Found	High	High
A1A5D9	BICD family-like cargo adapter 2 OS=Homo sapiens OX=9606 GN=BICDL2 PE=1 SV=2	FALSE	74.555	48	18	132	18	508	56.8	5.02	148.26	transport	other cell component	other molecular function		146439	ENSG00000162069	BICDL2	A1A5D9; hsa:146439; Q658L9			1.452	1.151	0.54	0.2	0.402604	0.994646	1.89023e+06	8.56625e+06	8.91219e+06	5.52124e+06	2.78537e+06	3.995e+06	3.56846e+06	3.70764e+06	4.32295e+06	7.83608e+06	5.84981e+06	5.56727e+06	1.75768e+06	4.72029e+06	3.49612e+06	1.52335e+06	2.99331e+06	9.60741e+06	Peak Found	High	High	High
Q5SSG8	Mucin-21 OS=Homo sapiens OX=9606 GN=MUC21 PE=1 SV=2	FALSE	11.072	4	2	101	2	566	54.2	4.81	147.26	other biological processes	plasma membrane;other membranes;ER/Golgi		Pf05647, Pf14654	394263	ENSG00000204544; ENSG00000227506	MUC21	B0UZT7; B4DQ55; C9JMK2; D9N007; hsa:394263; Q0VGF1; Q3B7T2; Q5SS94; Q5SSG8; Q6UXC5	Dectin-2 family; Termination of O-glycan biosynthesis; Defective GALNT3 causes HFTC; Defective C1GALT1C1 causes TNPS; Defective GALNT12 causes CRCS1		0.647	1.229	-0.63	0.3	0.229976	0.858375	4.72199e+07	1.2123e+07	1.52005e+07	7.60737e+06	3.71436e+06	2.38638e+07	1.62243e+07	3.08592e+07	1.51366e+07	1.48873e+07	1.1142e+07	4.83608e+06	1.29172e+07	1.14196e+07	1.78859e+07	6.41788e+06	8.25873e+06	1.41252e+07	High	High	High	High
P32119	Peroxiredoxin-2 OS=Homo sapiens OX=9606 GN=PRDX2 PE=1 SV=5	FALSE	23.903	35	7	101	6	198	21.9	5.97	147.25	cell cycle OR cell proliferation;other metabolic processes;stress response;developmental processes;signal transduction;other biological processes	cytosol;other cell component	other molecular function	Pf00578, Pf10417	7001	ENSG00000167815	PRDX2	A8K0C0; hsa:7001; P31945; P32118; P32119; P35701; Q6FHG4; Q92763; Q9UC23	Deregulated CDK5 triggers multiple neurodegenerative pathways in Alzheimer's disease models; Detoxification of Reactive Oxygen Species; TP53 Regulates Metabolic Genes	Selenium micronutrient network; VEGFA-VEGFR2 signaling; HDAC6 interactions in the central nervous system	1.293	0.991	0.37	-0.01	0.585811	0.704356	5.50723e+06	1.9162e+06	5.69181e+06	8.6197e+06	2.78678e+06	5.24026e+06	4.02626e+06	4.8126e+06	4.41512e+06	2.59192e+06	4.83598e+06	5.65027e+06	7.36026e+06	3.10365e+06	5.8521e+06	3.96717e+06	7.40687e+06	2.34299e+06	High	High	High	High
B9A064	Immunoglobulin lambda-like polypeptide 5 OS=Homo sapiens OX=9606 GN=IGLL5 PE=2 SV=2	FALSE	25.512	24	4	119	3	214	23	8.84	147.09	other biological processes	other cell component	other molecular function	Pf07654	100423062	ENSG00000254709	IGLL5	B9A064; hsa:100423062			1.37	1.949	0.45	0.96	0.489521	0.16968	6.67085e+06	9.91434e+06	9.18765e+06	2.294e+07	9.38178e+06	4.8818e+06	1.13916e+07	3.96273e+06	3.97247e+07	5.71688e+06	2.08487e+07	2.19524e+07	8.16745e+07	7.69491e+06	2.35733e+07	3.63096e+07	1.60683e+07	8.24343e+06	High	High	High	High
P68371	Tubulin beta-4B chain OS=Homo sapiens OX=9606 GN=TUBB4B PE=1 SV=1	FALSE	75.823	46	16	148	4	445	49.8	4.89	146.41	cell cycle OR cell proliferation;cell organization and biogenesis;stress response	non-structural extracellular;cytosol;cytoskeleton;other cytoplasmic organelle;other cell component	signal transduction activity or receptor binding;cytoskeletal activity;nucleic acid binding activity;other molecular function	Pf00091, Pf03953	10383	ENSG00000188229	TUBB4B	A2BFA2; hsa:10383; P05217; P68371	COPI-mediated anterograde transport; Neutrophil degranulation; PKR-mediated signaling; HCMV Early Events; Formation of tubulin folding intermediates by CCT/TriC; Prefoldin mediated transfer of substrate to CCT/TriC; MHC class II antigen presentation; HSP90 chaperone cycle for steroid hormone receptors (SHR) in the presence of ligand; COPI-independent Golgi-to-ER retrograde traffic; Aggrephagy; Re…	Alzheimer's disease and miRNA effects; Pathogenic Escherichia coli infection; Parkin-ubiquitin proteasomal system pathway; Alzheimer's disease	0.821	2.436	-0.28	1.28	0.54799	0.0509943	2.80305e+06	1.75394e+06	3.60971e+06	7.24944e+06	4.07205e+06	2.5977e+06	5.18847e+06	1.09133e+07	2.27317e+07	7.87367e+06	1.05408e+07	3.9031e+07	1.42333e+07	2.66087e+06	7.401e+06	4.10486e+06	3.1088e+07	578048	Peak Found	Peak Found	High	High
P62269	40S ribosomal protein S18 OS=Homo sapiens OX=9606 GN=RPS18 PE=1 SV=3	FALSE	31.809	53	10	126	10	152	17.7	10.99	145.37	protein metabolism;other metabolic processes	cytosol;translational apparatus;nucleus;other cell component	nucleic acid binding activity;other molecular function	Pf00416	6222	ENSG00000096150; ENSG00000223367; ENSG00000226225; ENSG00000231500; ENSG00000235650	RPS18	hsa:6222; P25232; P62269; Q5SUJ3; Q6IPF8	L13a-mediated translational silencing of Ceruloplasmin expression; Translation initiation complex formation; Formation of a pool of free 40S subunits; Formation of the ternary complex, and subsequently, the 43S complex; Ribosomal scanning and start codon recognition; GTP hydrolysis and joining of the 60S ribosomal subunit; Regulation of expression of SLITs and ROBOs; Major pathway of rRNA process…	Cytoplasmic ribosomal proteins	0.715	0.98	-0.48	-0.03	0.342123	0.682181	9.15135e+06	2.02207e+06	1.65969e+07	1.74774e+07	6.80222e+06	2.3142e+07	1.62062e+07	2.29196e+07	1.12526e+07	9.7135e+06	1.49258e+07	2.04486e+07	8.70467e+06	1.28099e+07	1.55123e+07	1.42811e+07	1.28871e+07	8.25902e+06	High	High	High	High
P80511	Protein S100-A12 OS=Homo sapiens OX=9606 GN=S100A12 PE=1 SV=2	FALSE	47.948	85	8	106	8	92	10.6	6.25	143.79	other metabolic processes;stress response;other biological processes	non-structural extracellular;plasma membrane;other membranes;cytosol;cytoskeleton;nucleus;other cell component	signal transduction activity or receptor binding;other molecular function	Pf01023	6283	ENSG00000163221	S100A12	hsa:6283; P80511; P83219; Q5SY66; Q7M4R1	Neutrophil degranulation; TAK1-dependent IKK and NF-kappa-B activation ; TRAF6 mediated NF-kB activation; Advanced glycosylation endproduct receptor signaling		1.253	1.936	0.33	0.95	0.641355	0.175098	2.08224e+07	1.67363e+08	6.24319e+06	5.80871e+06	1.72103e+07	1.04491e+07	1.19683e+07	4.44212e+06	1.74581e+07	1.34991e+07	6.24007e+07	4.35259e+06	1.82248e+06	2.90924e+06	6.04742e+06	1.88344e+07	5.8904e+06	4.12441e+06	High	High	High	High
Q8N1N4	Keratin, type II cytoskeletal 78 OS=Homo sapiens OX=9606 GN=KRT78 PE=1 SV=2	FALSE	61.935	35	18	154	15	520	56.8	6.02	143.61	cell organization and biogenesis;other biological processes	cytosol;cytoskeleton	bone, tooth or skin structural activity	Pf00038, Pf16208	196374	ENSG00000170423	KRT78	A8K4D6; hsa:196374; Q5HYM7; Q7RTT2; Q8N1N4	Formation of the cornified envelope		1.738	0.682	0.8	-0.55	0.197173	0.176542	1.58649e+07	838060	2.01226e+06	9.35962e+06	8.03994e+06	2.61835e+06	2.24481e+06	2.10608e+06	1.00489e+07	3.69638e+06	5.42583e+06	3.39673e+06	5.90505e+06	5.45036e+06	9.57638e+06	3.51201e+06	1.93372e+07	1.04633e+06	High	High	High	High
P13693	Translationally-controlled tumor protein OS=Homo sapiens OX=9606 GN=TPT1 PE=1 SV=1	FALSE	37.467	44	6	131	6	172	19.6	4.93	140.74	transport;other biological processes	non-structural extracellular;cytosol;cytoskeleton;nucleus;other cytoplasmic organelle;other cell component	other molecular function	Pf00838	7178	ENSG00000133112	TPT1	B2R7E5; hsa:7178; P13693; Q6YLS2; Q7Z4J4; Q8TBK7; Q96EE2; Q9UC70			0.755	1.134	-0.41	0.18	0.416853	0.975887	8.03414e+06	1.18633e+07	1.97527e+07	7.33853e+06	7.77677e+06	1.92709e+07	1.96799e+07	1.96966e+07	1.92648e+07	2.31855e+07	1.94534e+07	2.61368e+07	6.14775e+06	1.78308e+07	1.88369e+07	1.61515e+07	1.05114e+07	1.98227e+07	High	High	High	High
P09497-2	Isoform Non-brain of Clathrin light chain B OS=Homo sapiens OX=9606 GN=CLTB	FALSE	32.881	29	10	147	10	211	23.2	4.69	140.29							CLTB	P09497-2			0.75	0.692	-0.42	-0.53	0.406626	0.190121	1.47624e+07	2.5526e+07	1.5217e+07	8.97523e+06	8.85404e+06	2.94839e+07	1.9113e+07	2.2911e+07	5.34554e+06	2.16104e+07	1.71954e+07	8.42788e+06	9.90698e+06	2.64481e+07	2.08763e+07	9.0317e+06	1.47733e+07	2.00559e+07	High	High	High	High
P08865	40S ribosomal protein SA OS=Homo sapiens OX=9606 GN=RPSA PE=1 SV=4	FALSE	41.662	41	9	121	9	295	32.8	4.87	139.5	cell adhesion;cell organization and biogenesis;protein metabolism;other metabolic processes;other biological processes	plasma membrane;other membranes;cytosol;translational apparatus;nucleus;other cell component	translation activity;other molecular function	Pf00318, Pf16122	3921	ENSG00000168028	RPSA	hsa:3921; P08865; P11085; P12030; Q16471; Q6IPD1; Q6IPD2; Q6NSD1; Q6NXQ8; Q86VC0	Regulation of expression of SLITs and ROBOs; L13a-mediated translational silencing of Ceruloplasmin expression; Translation initiation complex formation; Formation of a pool of free 40S subunits; Formation of the ternary complex, and subsequently, the 43S complex; Ribosomal scanning and start codon recognition; GTP hydrolysis and joining of the 60S ribosomal subunit; Major pathway of rRNA process…	Cytoplasmic ribosomal proteins	1.045	1.465	0.06	0.55	0.994279	0.526839	5.89739e+06	4.10507e+06	1.45272e+07	1.02227e+07	3.45625e+06	7.53448e+06	5.26232e+06	1.37508e+07	1.08937e+07	7.32607e+06	1.25669e+07	1.69549e+07	7.60558e+06	5.72099e+06	8.18808e+06	7.9197e+06	8.08393e+06	6.08194e+06	High	High	High	High
Q9UIV8	Serpin B13 OS=Homo sapiens OX=9606 GN=SERPINB13 PE=1 SV=2	FALSE	78.835	53	17	129	17	391	44.2	5.71	137.88	other biological processes	non-structural extracellular;cytosol;nucleus;other cytoplasmic organelle;other cell component	enzyme regulator activity;other molecular function	Pf00079	5275	ENSG00000197641	SERPINB13	A8K2Q8; Q3MII2; Q9HCX1; Q9UBW1; Q9UIV8; Q9UKG0	RUNX1 regulates transcription of genes involved in differentiation of keratinocytes		1.264	1.734	0.34	0.79	0.626402	0.284589	3.27161e+06	1.4299e+06	5.45186e+06	1.8988e+07	1.5661e+06	2.43645e+06	7.25953e+06	5.19226e+06	2.59287e+07	1.51135e+06	6.74644e+06	3.11626e+07	1.61747e+07	1.95595e+06	6.79989e+06	7.18831e+06	2.62305e+07	547969	High	High	High	High
P06396	Gelsolin OS=Homo sapiens OX=9606 GN=GSN PE=1 SV=1	FALSE	86.891	46	21	156	1	782	85.6	6.28	137.38	cell organization and biogenesis;protein metabolism;other metabolic processes;stress response;transport;developmental processes;other biological processes	non-structural extracellular;plasma membrane;other membranes;cytosol;cytoskeleton;other cell component	cytoskeletal activity;other molecular function	Pf00626	2934	ENSG00000148180	GSN	A2A418; A8MUD1; A8MYN7; B7Z373; B7Z5V1; F5H1A8; hsa:2934; P06396; Q5T0I2; Q8WVV7	Neutrophil degranulation; Amyloid fiber formation; Sensory processing of sound by outer hair cells of the cochlea; Caspase-mediated cleavage of cytoskeletal proteins	Ebola virus infection in host; Regulation of actin cytoskeleton	1.496	1.66	0.58	0.73	0.361669	0.338044	5.84959e+06	5.74461e+06	1.21621e+07	2.94279e+07	4.18629e+06	6.85002e+06	1.05042e+07	8.2461e+06	1.91561e+07	4.95538e+06	1.7806e+07	3.94607e+07	3.20394e+07	2.58122e+06	1.09379e+07	1.38459e+07	3.07292e+07	1.73858e+06	Not Found	Not Found	Peak Found	Peak Found
P12429	Annexin A3 OS=Homo sapiens OX=9606 GN=ANXA3 PE=1 SV=3	FALSE	70.202	57	17	138	17	323	36.4	5.92	136.83	stress response;transport;developmental processes;other biological processes	plasma membrane;other membranes;other cell component	enzyme regulator activity;other molecular function	Pf00191	306	ENSG00000138772	ANXA3	B2R9W6; hsa:306; P12429; Q6LET2		Prostaglandin synthesis and regulation	1.285	1.581	0.36	0.66	0.596738	0.406512	4.03533e+06	226508	8.48735e+06	1.79063e+07	4.82055e+06	2.38406e+06	1.01913e+07	7.39045e+06	1.29679e+07	1.40858e+06	1.40097e+07	2.06503e+07	1.86906e+07	922120	6.94627e+06	8.26477e+06	1.45204e+07	89188.4	Peak Found	Peak Found	High	High
O14745	Na(+)/H(+) exchange regulatory cofactor NHE-RF1 OS=Homo sapiens OX=9606 GN=SLC9A3R1 PE=1 SV=4	FALSE	63.171	63	16	156	16	358	38.8	5.77	134.84	cell-cell signaling;cell organization and biogenesis;transport;developmental processes;signal transduction;other biological processes	plasma membrane;other membranes;cytoskeleton;other cell component	signal transduction activity or receptor binding;transporter activity;cytoskeletal activity;other molecular function	Pf00595, Pf09007	9368	ENSG00000109062	NHERF1	B3KY21; hsa:9368; O14745; O43552; Q86WQ5		TAR syndrome	0.991	0.772	-0.01	-0.37	0.899337	0.303544	9.6391e+06	2.05442e+07	1.82919e+07	8.42945e+06	4.87647e+06	2.14139e+07	1.70671e+07	1.95404e+07	7.21378e+06	1.53963e+07	1.54441e+07	1.26462e+07	9.42906e+06	1.78394e+07	1.76042e+07	1.04119e+07	1.03184e+07	2.21113e+07	High	High	High	High
P06396-2	Isoform 2 of Gelsolin OS=Homo sapiens OX=9606 GN=GSN	FALSE	85.197	48	21	155	1	731	80.6	5.85	134.38							GSN	P06396-2				0.914		-0.13		0.55533												737755					806983		Not Found	Not Found	Not Found	High
P67809	Y-box-binding protein 1 OS=Homo sapiens OX=9606 GN=YBX1 PE=1 SV=3	FALSE	37.51	38	8	83	4	324	35.9	9.88	133.8	RNA metabolism OR transcription;other metabolic processes;transport;developmental processes;other biological processes	non-structural extracellular;plasma membrane;other membranes;cytosol;ER/Golgi;nucleus;other cell component	nucleic acid binding activity;other molecular function	Pf00313	4904	ENSG00000065978	YBX1	hsa:4904; P16990; P16991; P67809; Q14972; Q15325; Q5FVF0	mRNA Splicing - Major Pathway; Processing of Capped Intron-Containing Pre-mRNA; SMAD2/SMAD3:SMAD4 heterotrimer regulates transcription; Interferon gamma signaling; mRNA Splicing - Minor Pathway; Noncanonical activation of NOTCH3	Brain-derived neurotrophic factor (BDNF) signaling pathway; MECP2 and associated Rett syndrome; mRNA processing; Sudden infant death syndrome (SIDS) susceptibility pathways	0.813	0.791	-0.3	-0.34	0.530732	0.33405	774071	2.69599e+06	3.52336e+06		2.4101e+06	3.3731e+06	2.49411e+06	2.35873e+06	1.35033e+06	6.79796e+06	2.84568e+06	3.66967e+06	1.37904e+06	3.36944e+06	3.30828e+06	1.18715e+06	3.34631e+06	3.91591e+06	Peak Found	High	High	Not Found
P27797	Calreticulin OS=Homo sapiens OX=9606 GN=CALR PE=1 SV=1	FALSE	84.986	65	19	200	19	417	48.1	4.44	133.41	cell organization and biogenesis;protein metabolism;other metabolic processes;stress response;transport;developmental processes;signal transduction;other biological processes	non-structural extracellular;extracellular matrix;plasma membrane;other membranes;cytosol;ER/Golgi;nucleus;other cytoplasmic organelle;other cell component	signal transduction activity or receptor binding;nucleic acid binding activity;other molecular function	Pf00262	811	ENSG00000179218	CALR	hsa:811; P27797; Q6IAT4; Q9UDG2	ER-Phagosome pathway; Antigen Presentation: Folding, assembly and peptide loading of class I MHC; Scavenging by Class A Receptors; Assembly of Viral Components at the Budding Site; Scavenging by Class F Receptors; ATF6 (ATF6-alpha) activates chaperone genes; Calnexin/calreticulin cycle	Androgen receptor signaling pathway; Complement system; Photodynamic therapy-induced unfolded protein response; VEGFA-VEGFR2 signaling; GDNF signaling; Calcium regulation in cardiac cells	0.863	1.485	-0.21	0.57	0.634509	0.50431	2.33259e+07	5.58074e+06	2.18825e+07	8.66744e+06	3.22862e+07	2.31466e+07	3.46411e+07	1.15138e+07	3.44016e+07	4.6768e+07	3.73155e+07	4.95691e+07	2.23722e+07	3.48847e+07	3.37415e+07	1.93512e+07	2.64545e+07	1.81137e+07	High	High	High	High
P04632	Calpain small subunit 1 OS=Homo sapiens OX=9606 GN=CAPNS1 PE=1 SV=1	FALSE	40.573	40	8	132	6	268	28.3	5.2	132.12	protein metabolism;other biological processes	plasma membrane;other membranes;cytosol;other cell component	other molecular function		826	ENSG00000126247	CAPNS1	A8K0P1; hsa:826; P04632; Q8WTX3; Q96EW0	Formation of the cornified envelope; Degradation of the extracellular matrix; Deregulated CDK5 triggers multiple neurodegenerative pathways in Alzheimer's disease models	Integrin-mediated cell adhesion	1.041	0.973	0.06	-0.04	0.998545	0.668376	7.42786e+06	7.73266e+06	1.89945e+07	1.25365e+07	3.46132e+06	1.33185e+07	1.33962e+07	1.28608e+07	8.41505e+06	7.36908e+06	1.34171e+07	1.4273e+07	9.8287e+06	7.63384e+06	9.109e+06	1.22439e+07	9.70557e+06	1.38019e+07	High	High	High	High
O43399	Tumor protein D54 OS=Homo sapiens OX=9606 GN=TPD52L2 PE=1 SV=2	FALSE	39.579	52	9	106	9	206	22.2	5.36	130.24	other metabolic processes;other biological processes	other cell component	other molecular function	Pf04201	7165	ENSG00000101150	TPD52L2	B4DPJ6; E1P5G7; hsa:7165; O43398; O43399; Q5JWU5; Q5JWU6; Q5JWU8; Q5U0E0; Q9H3Z6			0.902	0.851	-0.15	-0.23	0.714948	0.437102	5.3984e+06	6.99358e+06	9.76561e+06	3.8092e+06	6.18919e+06	6.63908e+06	7.66826e+06	7.68099e+06	4.84466e+06	7.50301e+06	6.34388e+06	4.36045e+06	2.48857e+06	7.55448e+06	6.64878e+06	5.18839e+06	4.68897e+06	9.09082e+06	High	High	High	High
P29692-3	Isoform 3 of Elongation factor 1-delta OS=Homo sapiens OX=9606 GN=EEF1D	FALSE	41.548	55	11	93	1	257	28.5	4.92	129.64							EEF1D	P29692-3			1.804	2.197	0.85	1.14	0.166266	0.092031		101794	150468				68599				150560	157353					70043.3		Not Found	Peak Found	High	Not Found
P07737	Profilin-1 OS=Homo sapiens OX=9606 GN=PFN1 PE=1 SV=2	FALSE	32.772	63	7	118	7	140	15	8.27	128.94	cell organization and biogenesis;developmental processes;other biological processes	cytosol;cytoskeleton;nucleus;other cell component	cytoskeletal activity;other molecular function	Pf00235	5216	ENSG00000108518	PFN1	hsa:5216; P07737; Q53Y44	Platelet degranulation ; RHO GTPases Activate Formins; PCP/CE pathway; Signaling by ROBO receptors	Physico-chemical features and toxicity-associated pathways; VEGFA-VEGFR2 signaling; Burn wound healing; Regulation of actin cytoskeleton; G13 signaling pathway	0.857	1.694	-0.22	0.76	0.621259	0.312767	1.32289e+07	3.75448e+06	1.82446e+07	1.50083e+07	7.01706e+06	1.36241e+07	2.33426e+07	1.56547e+07	2.44647e+07	6.31778e+06	2.61868e+07	2.1211e+07	8.05882e+06	2.26451e+06	1.2425e+07	1.53515e+07	2.16272e+07	1.91078e+06	High	High	High	High
P22392-2	Isoform 3 of Nucleoside diphosphate kinase B OS=Homo sapiens OX=9606 GN=NME2	FALSE	57.058	63	10	133	4	267	30.1	8.92	128.94							NME2	P22392-2			0.904	1.302	-0.14	0.38	0.721123	0.743916	6.61545e+06	4.26026e+06	3.20725e+07	1.42931e+07	3.21717e+06	1.86655e+07	2.05235e+07	9.79926e+06	2.24735e+07	8.83118e+06	1.38653e+07	1.37693e+07	7.62445e+06	3.15234e+06	1.08392e+07	8.8991e+06	1.1654e+07	1.27821e+07	High	High	High	High
P07437	Tubulin beta chain OS=Homo sapiens OX=9606 GN=TUBB PE=1 SV=2	FALSE	67.861	40	15	135	3	444	49.6	4.89	128.43	cell cycle OR cell proliferation;cell organization and biogenesis;stress response;transport;other biological processes	non-structural extracellular;other membranes;cytosol;cytoskeleton;nucleus;other cytoplasmic organelle;other cell component	signal transduction activity or receptor binding;cytoskeletal activity;other molecular function	Pf00091, Pf03953	203068	ENSG00000183311; ENSG00000196230; ENSG00000224156; ENSG00000227739; ENSG00000229684; ENSG00000232421; ENSG00000232575; ENSG00000235067	TUBB	hsa:203068; P05218; P07437; Q8WUC1; Q9CY33	Neutrophil degranulation; Potential therapeutics for SARS; Recruitment of NuMA to mitotic centrosomes; Regulation of PLK1 Activity at G2/M Transition; Loss of Nlp from mitotic centrosomes; Recruitment of mitotic centrosome proteins and complexes; Anchoring of the basal body to the plasma membrane; AURKA Activation by TPX2	Alzheimer's disease and miRNA effects; Pathogenic Escherichia coli infection; Parkin-ubiquitin proteasomal system pathway; Opioid receptor pathways; Alzheimer's disease; HDAC6 interactions in the central nervous system	1.333	2.816	0.42	1.49	0.534039	0.0199036	54953.6	116395	119263	138364		34687.6	56325.8	148472	564300	161180	929996	1.32191e+06	344449	80321.3	49928.2	95777.2	881055	140048	Peak Found	Peak Found	Peak Found	Peak Found
P62851	40S ribosomal protein S25 OS=Homo sapiens OX=9606 GN=RPS25 PE=1 SV=1	FALSE	13.491	28	4	79	4	125	13.7	10.11	125.55	protein metabolism;RNA metabolism OR transcription;other metabolic processes;other biological processes	cytosol;translational apparatus;nucleus;other cell component	other molecular function	Pf03297	6230	ENSG00000118181; ENSG00000280831	RPS25	B2R4M7; hsa:6230; P25111; P62851	Regulation of expression of SLITs and ROBOs; L13a-mediated translational silencing of Ceruloplasmin expression; Formation of a pool of free 40S subunits; GTP hydrolysis and joining of the 60S ribosomal subunit; Major pathway of rRNA processing in the nucleolus and cytosol; Nonsense Mediated Decay (NMD) enhanced by the Exon Junction Complex (EJC); SRP-dependent cotranslational protein targeting to…	Cytoplasmic ribosomal proteins	0.904	1.097	-0.15	0.13	0.719853	0.906681	9.21477e+06	1.01567e+07	1.4681e+07	7.27443e+06	6.47766e+06	1.42868e+07	1.1567e+07	1.27559e+07	8.25493e+06	1.24165e+07	13262715	1.12552e+07	7.93237e+06	1.08181e+07	1.06304e+07	7.47399e+06	9.04751e+06	1.18978e+07	High	High	High	High
Q13885	Tubulin beta-2A chain OS=Homo sapiens OX=9606 GN=TUBB2A PE=1 SV=1	FALSE	75.247	46	16	126	4	445	49.9	4.89	125.49	cell cycle OR cell proliferation;cell organization and biogenesis;developmental processes	cytoskeleton;other cell component	cytoskeletal activity;other molecular function	Pf00091, Pf03953	7280	ENSG00000137267	TUBB2A	hsa:7280; Q13885; Q6FGZ8; Q8IWR2	Translocation of SLC2A4 (GLUT4) to the plasma membrane; Separation of Sister Chromatids; The role of GTSE1 in G2/M progression after G2 checkpoint; Aggrephagy; Resolution of Sister Chromatid Cohesion; RHO GTPases Activate Formins; EML4 and NUDC in mitotic spindle formation; PKR-mediated signaling; Intraflagellar transport; Recycling pathway of L1; COPI-dependent Golgi-to-ER retrograde traffic; Mi…	Alzheimer's disease and miRNA effects; Pathogenic Escherichia coli infection; Parkin-ubiquitin proteasomal system pathway; Alzheimer's disease	0.876	2.512	-0.19	1.33	0.662457	0.042182	272803	392227	442108	579762	347877	221783	471894	1.4154e+06	3.64759e+06	1.68512e+06	1.48063e+06	5.13428e+06	1.02077e+06	303207	538988	463645	2.36968e+06	47797	Not Found	Peak Found	Peak Found	Peak Found
O00515	Ladinin-1 OS=Homo sapiens OX=9606 GN=LAD1 PE=1 SV=2	FALSE	44.42	27	12	127	12	517	57.1	9.67	125.31		extracellular matrix;cytoskeleton	other molecular function		3898	ENSG00000159166	LAD1	hsa:3898; O00515; O95614; Q96GD8			1.282	0.996	0.36	-0.01	0.60168	0.713116	2.29583e+06	7.7753e+06	6.72991e+06	3.48075e+06	2.98638e+06	4.30716e+06	4.4729e+06	4.13836e+06	4.0432e+06	7.09685e+06	5.53738e+06	6.50355e+06	2.80818e+06	5.12334e+06	4.56397e+06	2.97287e+06	3.11301e+06	7.55495e+06	High	High	High	High
Q61782	TREMBL:Q61782 Tax_Id=10090 Gene_Symbol=Krt14 Type I epidermal keratin (Fragment)	TRUE	27.645	54	6	95	1	93	10.7	6.3	124.89		cytoskeleton	other molecular function	Pf00038							2.67	1.581	1.42	0.66	0.0176304	0.405907	21305.7	1.48907e+06		1.56945e+06	868926	313849	194996	377142	4.16011e+06	400502	1.86488e+06	1.70993e+06	769711	1.03875e+06	485083	1.08143e+06	2.74138e+06	496232	Peak Found	Peak Found	Not Found	Peak Found
P16401	Histone H1.5 OS=Homo sapiens OX=9606 GN=H1-5 PE=1 SV=3	FALSE	21.484	26	6	71	5	226	22.6	10.92	124.6	cell organization and biogenesis;other biological processes	nucleus;other cell component	nucleic acid binding activity;other molecular function	Pf00538	3009	ENSG00000184357	H1-5	hsa:3009; P16401; Q14529; Q3MJ42	Apoptosis induced DNA fragmentation; Formation of Senescence-Associated Heterochromatin Foci (SAHF)		0.584	1.214	-0.78	0.28	0.144547	0.883896	1.00727e+07	4.18839e+06	1.01917e+07	6.96621e+06	1.31897e+07	9.43566e+06	2.39456e+07	1.56094e+07	5.63081e+06	7.07707e+06	1.77415e+07	1.69205e+07	7.15832e+06	6.73596e+06	8.55382e+06	8.00635e+06	1.39649e+07	3.74862e+06	High	High	High	High
O15511	Actin-related protein 2/3 complex subunit 5 OS=Homo sapiens OX=9606 GN=ARPC5 PE=1 SV=3	FALSE	20.737	46	6	83	5	151	16.3	5.67	123.14	cell organization and biogenesis;other biological processes	non-structural extracellular;cytosol;cytoskeleton;nucleus;other cell component	cytoskeletal activity	Pf04699	10092	ENSG00000162704	ARPC5	A6NEC4; hsa:10092; O15511; Q6PG42	Regulation of actin dynamics for phagocytic cup formation; FCGR3A-mediated phagocytosis; RHO GTPases Activate WASPs and WAVEs; Neutrophil degranulation; Clathrin-mediated endocytosis; EPHB-mediated forward signaling	Pathogenic Escherichia coli infection; Regulation of actin cytoskeleton	0.842	1.11	-0.25	0.15	0.590586	0.931007	6.28556e+06	8.26401e+06	1.32958e+07	1.35278e+07	5.845e+06	1.10173e+07	1.3878e+07	1.35964e+07	1.06674e+07	7.51616e+06	1.27466e+07	1.49922e+07	1.02848e+07	4.97763e+06	1.16837e+07	6.49468e+06	1.28967e+07	7.106e+06	High	High	High	High
P09493-5	Isoform 5 of Tropomyosin alpha-1 chain OS=Homo sapiens OX=9606 GN=TPM1	FALSE	25.974	25	8	91	1	245	28.4	4.77	122.38							TPM1	P09493-5			0.812	1.477	-0.3	0.56	0.528631	0.51321		161743	111520	112566		212983	130834	138694		130353	177405	164733					85743.4	123678	Not Found	Peak Found	Peak Found	Peak Found
P27824	Calnexin OS=Homo sapiens OX=9606 GN=CANX PE=1 SV=2	FALSE	68.096	32	17	158	17	592	67.5	4.6	121.63	protein metabolism;other metabolic processes;transport;other biological processes	other membranes;ER/Golgi;nucleus;other cell component	other molecular function	Pf00262	821	ENSG00000127022; ENSG00000283777	CANX	B2R5V8; B4DGP8; B4E2T8; D3DWQ3; D6R9K3; hsa:821; P27824	Maturation of spike protein; MHC class II antigen presentation; Antigen Presentation: Folding, assembly and peptide loading of class I MHC; Interleukin-35 Signalling; Interleukin-27 signaling; Assembly of Viral Components at the Budding Site; Calnexin/calreticulin cycle; Maturation of spike protein	15q11q13 copy number variation	0.939	1.371	-0.09	0.46	0.793813	0.644542	2.81432e+06	4.91508e+06	7.39092e+06	3.60595e+06	2.65095e+06	6.08938e+06	5.73259e+06	7.36529e+06	1.17051e+07	5.88611e+06	8.4306e+06	1.90732e+07	6.14126e+06	6.41644e+06	5.97932e+06	6.14283e+06	9.11044e+06	4.02267e+06	High	High	High	High
P02042	Hemoglobin subunit delta OS=Homo sapiens OX=9606 GN=HBD PE=1 SV=2	FALSE	43.015	54	8	80	2	147	16	8.05	120.8	other metabolic processes;transport;other biological processes	cytosol;other cell component	other molecular function	Pf00042	3045	ENSG00000223609	HBD	hsa:3045; P02042; Q3Y5H3; Q8WXT7	Factors involved in megakaryocyte development and platelet production	VEGFA-VEGFR2 signaling	10.597	5.732	3.41	2.52	4.9426e-09	3.02882e-05		1.16046e+06				67701.5	104352	45633.1			3.37853e+06			602866			30061.4		Not Found	High	Not Found	Not Found
P08758	Annexin A5 OS=Homo sapiens OX=9606 GN=ANXA5 PE=1 SV=2	FALSE	55.559	58	16	172	15	320	35.9	5.05	120.64	stress response;signal transduction;other biological processes	non-structural extracellular;plasma membrane;other membranes;cytosol;other cell component	enzyme regulator activity;other molecular function	Pf00191	308	ENSG00000164111	ANXA5	D3DNW7; hsa:308; P08758; Q6FHB3; Q6FI16; Q8WV69; Q9UDH9	Platelet degranulation	Apoptosis-related network due to altered Notch3 in ovarian cancer; Interactions between LOXL4 and oxidative stress pathway; Prostaglandin synthesis and regulation	1.038	1.196	0.05	0.26	0.993059	0.914019	5.45809e+06	1.72808e+06	1.07015e+07	1.15082e+07	2.46966e+06	7.66674e+06	8.1589e+06	9.54417e+06	6.61808e+06	2.04982e+06	8.31762e+06	8.04285e+06	8.48353e+06	3.7911e+06	6.53685e+06	6.05429e+06	7.72388e+06	3.52109e+06	High	High	High	High
Q96C19	EF-hand domain-containing protein D2 OS=Homo sapiens OX=9606 GN=EFHD2 PE=1 SV=1	FALSE	63.579	51	17	95	17	240	26.7	5.2	118.17		other membranes	other molecular function	Pf21008	79180	ENSG00000142634	EFHD2	hsa:79180; Q5JYW9; Q96C19	RHOD GTPase cycle		0.466	1.353	-1.1	0.44	0.0423645	0.670127	5.0702e+06	1.70613e+06	2.20741e+06	1.35007e+06	9.40233e+06	1.40577e+06	2.87377e+06	4.14681e+08	3.16763e+06	5.25524e+07	2.43514e+06	1.18328e+06	1.46596e+06	942744	1.85634e+06	1.23866e+06	1.59408e+06	1.79688e+06	High	High	High	High
Q13561	Dynactin subunit 2 OS=Homo sapiens OX=9606 GN=DCTN2 PE=1 SV=4	FALSE	62.234	53	15	134	15	401	44.2	5.21	117.31	cell cycle OR cell proliferation;cell organization and biogenesis;transport;other biological processes	other membranes;cytosol;cytoskeleton;other cell component	cytoskeletal activity;other molecular function	Pf04912	10540	ENSG00000175203	DCTN2	B2RBK5; hsa:10540; Q13561; Q86YN2; Q9BW17	MHC class II antigen presentation; HSP90 chaperone cycle for steroid hormone receptors (SHR) in the presence of ligand; Recruitment of NuMA to mitotic centrosomes; COPI-mediated anterograde transport; COPI-independent Golgi-to-ER retrograde traffic; Regulation of PLK1 Activity at G2/M Transition; Loss of Nlp from mitotic centrosomes; Recruitment of mitotic centrosome proteins and complexes; Ancho…	Vasopressin-regulated water reabsorption	0.809	0.784	-0.31	-0.35	0.522863	0.322964	4.4661e+06	5.37965e+06	8.21269e+06	4.13437e+06	3.54154e+06	9.1593e+06	8.70238e+06	8.34483e+06	3.51379e+06	7.48178e+06	7.30857e+06	5.76941e+06	2.44729e+06	7.26899e+06	7.27842e+06	5.5474e+06	3.75048e+06	9.35788e+06	High	High	High	High
P30838	Aldehyde dehydrogenase, dimeric NADP-preferring OS=Homo sapiens OX=9606 GN=ALDH3A1 PE=1 SV=3	FALSE	68.902	33	13	112	12	453	50.4	6.54	116.04	other metabolic processes	plasma membrane;other membranes;cytosol;ER/Golgi;other cell component	other molecular function	Pf00171	218	ENSG00000108602	ALDH3A1	A8K828; hsa:218; P30838; Q9BT37	Phase I - Functionalization of compounds	Aryl hydrocarbon receptor pathway; Nuclear receptors meta-pathway; NRF2 pathway	1.188	1.704	0.25	0.77	0.740492	0.305524	2.2953e+06	1.63193e+06	3.399e+06	6.8813e+06	1.05082e+06	1.67548e+06	3.03836e+06	4.67536e+06	3.38456e+07	927737	5.79404e+06	4.86915e+07	7.54714e+06	1.12852e+06	8.56389e+06	6.49928e+06	2.43371e+07	467748	High	High	High	High
Q9H444	Charged multivesicular body protein 4b OS=Homo sapiens OX=9606 GN=CHMP4B PE=1 SV=1	FALSE	34.253	48	9	137	8	224	24.9	4.82	115.8	cell cycle OR cell proliferation;cell organization and biogenesis;protein metabolism;other metabolic processes;stress response;transport;other biological processes	plasma membrane;other membranes;cytosol;cytoskeleton;nucleus;other cytoplasmic organelle;other cell component	other molecular function	Pf03357	128866	ENSG00000101421	CHMP4B	E1P5N4; hsa:128866; Q53ZD6; Q9H444	Sealing of the nuclear envelope (NE) by ESCRT-III; HCMV Late Events; Budding and maturation of HIV virion; Endosomal Sorting Complex Required For Transport (ESCRT); Late endosomal microautophagy; Macroautophagy; Pyroptosis; Translation of Replicase and Assembly of the Replication Transcription Complex; Translation of Replicase and Assembly of the Replication Transcription Complex		0.973	0.686	-0.04	-0.54	0.86363	0.182327	1.07965e+07	1.51549e+07	1.26401e+07	9.62265e+06	9.50062e+06	1.9599e+07	1.37058e+07	1.38147e+07	5.88224e+06	1.71978e+07	1.59735e+07	8.79903e+06	9.10963e+06	1.31097e+07	1.52976e+07	1.78155e+07	9.67822e+06	2.58946e+07	High	High	High	High
P55327	Tumor protein D52 OS=Homo sapiens OX=9606 GN=TPD52 PE=1 SV=2	FALSE	41.417	56	8	77	8	224	24.3	4.83	114.55	transport;other biological processes	ER/Golgi;other cell component	other molecular function	Pf04201	7163	ENSG00000076554	TPD52	B7Z414; C9J502; D0UFD1; D0UFD2; D0UFD3; D0UFD4; D0UFD5; E5RKB4; hsa:7163; P55327; Q13056; Q53EK8; Q6FGP3; Q6FGS3; Q86YZ2; Q9UCX8	Golgi Associated Vesicle Biogenesis		0.804	0.702	-0.31	-0.51	0.513026	0.202713	1.20302e+07	9.99279e+06	1.47252e+07	1.28147e+07	9.71724e+06	2.4392e+07	1.19585e+07	1.34318e+07	5.96774e+06	2.49456e+07	1.39758e+07	5.33116e+06	2.01154e+06	1.07307e+07	1.28581e+07	1.24336e+07	1.21015e+07	1.25497e+07	High	High	High	High
P54727	UV excision repair protein RAD23 homolog B OS=Homo sapiens OX=9606 GN=RAD23B PE=1 SV=1	FALSE	42.154	40	12	135	10	409	43.1	4.84	114.48	protein metabolism;DNA metabolism;other metabolic processes;stress response;developmental processes;other biological processes	cytosol;nucleus;other cell component	nucleic acid binding activity;other molecular function	Pf00240, Pf00627, Pf09280	5887	ENSG00000119318	RAD23B	B3KWK8; G5E9P0; hsa:5887; P54727; Q7Z5K8; Q8WUB0	Josephin domain DUBs; Formation of Incision Complex in GG-NER; DNA Damage Recognition in GG-NER; N-glycan trimming in the ER and Calnexin/Calreticulin cycle	Nucleotide excision repair; DNA repair pathways, full network; Nucleotide excision repair in xeroderma pigmentosum ; HDAC6 interactions in the central nervous system	1.015	0.894	0.02	-0.16	0.947014	0.517597	6.14232e+06	9.37212e+06	1.49224e+07	6.54256e+06	3.63621e+06	1.21451e+07	1.44484e+07	8.77712e+06	5.19778e+06	8.9336e+06	1.05133e+07	8.7067e+06	4.42122e+06	7.28829e+06	9.90731e+06	6.45248e+06	7.37995e+06	1.01053e+07	High	High	High	High
P31948	Stress-induced-phosphoprotein 1 OS=Homo sapiens OX=9606 GN=STIP1 PE=1 SV=1	FALSE	58.865	29	16	137	16	543	62.6	6.8	113.19	other biological processes	cytosol;ER/Golgi;nucleus;other cell component	other molecular function	Pf00515, Pf13181, Pf17830	10963	ENSG00000168439	STIP1	B4DM70; F5H0T1; G3XAD8; hsa:10963; P31948; Q3ZCU9; Q5TZU9	HSP90 chaperone cycle for steroid hormone receptors (SHR) in the presence of ligand; RND1 GTPase cycle	VEGFA-VEGFR2 signaling	1.137	1.036	0.19	0.05	0.825154	0.791442	3.14205e+06	9.62644e+06	9.89198e+06	3.13018e+06	2.2847e+06	7.51646e+06	6.04504e+06	6.42409e+06	4.6777e+06	5.98425e+06	9.20164e+06	4.36029e+06	2.54897e+06	4.70183e+06	4.87339e+06	2.20938e+06	3.71959e+06	9.57226e+06	Peak Found	High	High	High
P22307	Sterol carrier protein 2 OS=Homo sapiens OX=9606 GN=SCP2 PE=1 SV=2	FALSE	34.479	13	9	105	9	547	59	6.89	110.77	cell organization and biogenesis;other metabolic processes;transport;other biological processes	cytosol;mitochondrion;ER/Golgi;nucleus;other cytoplasmic organelle;other cell component	signal transduction activity or receptor binding;transporter activity;other molecular function	Pf00108, Pf02036, Pf02803	6342	ENSG00000116171	SCP2	A6NM69; B4DGJ9; B4DHP6; C9JC79; D3DQ37; E1B6W5; F2Z3J1; hsa:6342; P22307; Q15432; Q16622; Q5VVZ1; Q6NXF4; Q99430	TYSND1 cleaves peroxisomal proteins; alpha-linolenic acid (ALA) metabolism	PPAR-alpha pathway; Nuclear receptors meta-pathway; Mitochondrial long chain fatty acid beta-oxidation; PPAR signaling pathway; Neurodegeneration with brain iron accumulation (NBIA) subtypes pathway; Mitochondrial fatty acid oxidation disorders; DNA damage response (only ATM dependent)	0.897	0.906	-0.16	-0.14	0.705388	0.53899	7.46213e+06	6.94248e+06	1.47014e+07	7.00931e+06	2.5318e+06	1.02398e+07	1.48349e+07	1.09281e+07	3.91345e+06	1.1795e+07	9.62002e+06	8.575e+06	4.39636e+06	9.83776e+06	8.26228e+06	8.05011e+06	6.05863e+06	1.31224e+07	High	High	High	High
P09228	Cystatin-SA OS=Homo sapiens OX=9606 GN=CST2 PE=1 SV=1	FALSE	20.624	31	5	71	3	141	16.4	4.93	108.72	other biological processes	non-structural extracellular;other cell component	enzyme regulator activity	Pf00031	1470	ENSG00000170369	CST2	hsa:1470; P09228; Q9UCQ7			0.772	0.274	-0.37	-1.87	0.449534	0.000206209	826159	436832	4.7731e+06	2.4152e+06	4.33557e+06	5.5474e+06	997689	860930	1.31532e+07	857669	1.56534e+06	1.88455e+06	2.94648e+06	1.52355e+07	3.70887e+06	1.66687e+07	7.2594e+06	2.73695e+06	Peak Found	Peak Found	High	High
P80723	Brain acid soluble protein 1 OS=Homo sapiens OX=9606 GN=BASP1 PE=1 SV=2	FALSE	55.229	63	10	99	10	227	22.7	4.63	106.96	developmental processes;other biological processes	plasma membrane;other membranes;cytoskeleton;nucleus;other cell component	nucleic acid binding activity;other molecular function	Pf05466	10409	ENSG00000176788	BASP1	B4DJA8; D3DTD5; hsa:10409; O43596; P80723; Q5U0S0; Q9BWA5	RHOF GTPase cycle		0.838	1.023	-0.25	0.03	0.58276	0.765191	9.10481e+06	1.90256e+07	7.44557e+06	2.86236e+06	1.01729e+07	7.72811e+06	1.10349e+07	8.80739e+06	5.03582e+06	1.31777e+07	1.69743e+07	7.74757e+06	4.15852e+06	1.01847e+07	6.30016e+06	6.44363e+06	7.40025e+06	1.02915e+07	High	High	High	High
O75368	SH3 domain-binding glutamic acid-rich-like protein OS=Homo sapiens OX=9606 GN=SH3BGRL PE=1 SV=1	FALSE	38.304	79	8	94	8	114	12.8	5.25	106.38	protein metabolism;other metabolic processes;other biological processes	plasma membrane;other membranes;cytosol;nucleus;other cell component	other molecular function	Pf04908	6451	ENSG00000131171	SH3BGRL	hsa:6451; O75368; Q3SYL1; Q5JT50; Q6FIE8; Q9H0N8			0.929	0.9	-0.11	-0.15	0.772716	0.52774	3.06122e+06	4.60966e+06	6.14145e+06	1.7097e+06	2.95858e+06	4.67693e+06	6.75455e+06	3.73266e+06	2.25785e+06	6.01591e+06	4.28914e+06	3.91029e+06	3.19568e+06	4.99551e+06	3.19871e+06	4.21717e+06	3.84926e+06	3.00939e+06	High	High	High	High
P62491	Ras-related protein Rab-11A OS=Homo sapiens OX=9606 GN=RAB11A PE=1 SV=3	FALSE	37.382	57	10	83	1	216	24.4	6.57	106.26	cell cycle OR cell proliferation;cell organization and biogenesis;transport;developmental processes;other biological processes	non-structural extracellular;plasma membrane;other membranes;cytosol;cytoskeleton;ER/Golgi;other cytoplasmic organelle;other cell component	cytoskeletal activity;other molecular function	Pf00071	8766	ENSG00000103769	RAB11A	B2R4B6; B4DT13; hsa:8766; P24410; P62491; Q5TZN9; Q9JLX1	Translocation of SLC2A4 (GLUT4) to the plasma membrane; Anchoring of the basal body to the plasma membrane; RAB geranylgeranylation; VxPx cargo-targeting to cilium; Vasopressin regulates renal water homeostasis via Aquaporins; TBC/RABGAPs	VEGFA-VEGFR2 signaling; Intracellular trafficking proteins involved in CMT neuropathy; Vasopressin-regulated water reabsorption	100	100	6.64	6.64	1e-17	1e-17				21266.7							93497.2	29956.8							Not Found	Not Found	Not Found	Peak Found
Q15907	Ras-related protein Rab-11B OS=Homo sapiens OX=9606 GN=RAB11B PE=1 SV=4	FALSE	36.662	47	10	86	1	218	24.5	5.94	106.26	cell-cell signaling;other metabolic processes;transport;other biological processes	other membranes;cytosol;ER/Golgi;other cytoplasmic organelle;other cell component	cytoskeletal activity;other molecular function	Pf00071	9230	ENSG00000185236	RAB11B	A5YM50; B2R7I4; B4DMK0; D6W671; hsa:9230; Q15907; Q2YDT2; Q5U0I1; Q6FHR0; Q6FI42; Q8NI07	RAB geranylgeranylation; TBC/RABGAPs	Focal adhesion: PI3K-Akt-mTOR-signaling pathway; Intracellular trafficking proteins involved in CMT neuropathy; Vasopressin-regulated water reabsorption	1.12	1.186	0.16	0.25	0.855847	0.932214	5.21166e+06	1.54665e+06	1.3429e+07	9.22132e+06	3.62614e+06	8.67109e+06	9.79601e+06	8.07671e+06	6.57137e+06	3.89852e+06	7.42849e+06	7.22852e+06	2.076e+06	2.93958e+06	5.91841e+06	5.51913e+06	6.8978e+06	2.44845e+06	Peak Found	Not Found	High	Peak Found
P63241	Eukaryotic translation initiation factor 5A-1 OS=Homo sapiens OX=9606 GN=EIF5A PE=1 SV=2	FALSE	30.43	36	6	96	6	154	16.8	5.24	104.56	protein metabolism;other metabolic processes;signal transduction;other biological processes	other membranes;cytosol;ER/Golgi;nucleus;other cell component	translation activity;nucleic acid binding activity	Pf01287, Pf21485	1984	ENSG00000132507; ENSG00000288145	EIF5A	A8K9A0; D3DTP2; hsa:1984; P10159; P63241; Q16182; Q7L7L3; Q7Z4L1; Q9D0G2	Hypusine synthesis from eIF5A-lysine	Translation factors; eIF5A regulation in response to inhibition of the nuclear export system	1.078	1.182	0.11	0.24	0.931541	0.939413	4.76387e+06	6.52518e+06	9.26739e+06	4.7487e+06	3.259e+06	6.95692e+06	5.20267e+06	1.04385e+07	5.61402e+06	8.66369e+06	1.00407e+07	1.05062e+07	4.16315e+06	8.05136e+06	7.87136e+06	3.54704e+06	5.01477e+06	8.0997e+06	High	High	High	High
Q9BW30	Tubulin polymerization-promoting protein family member 3 OS=Homo sapiens OX=9606 GN=TPPP3 PE=1 SV=1	FALSE	21.569	30	6	77	6	176	19	9.13	104.55	cell organization and biogenesis;developmental processes;other biological processes	cytoskeleton;other cell component	cytoskeletal activity	Pf05517	51673	ENSG00000159713	TPPP3	hsa:51673; Q49AH9; Q9BW30; Q9Y326; Q9Y6H0			0.963	0.738	-0.05	-0.44	0.842865	0.252268	1.41219e+07	9.81408e+06	1.35901e+07	4.76694e+06	1.01499e+07	1.21452e+07	1.13374e+07	9.56629e+06	7.43793e+06	1.46262e+07	8.84232e+06	1.09733e+07	3.96258e+06	2.33919e+07	1.86347e+07	1.09341e+07	5.55326e+06	1.73158e+07	High	High	High	High
P61026	Ras-related protein Rab-10 OS=Homo sapiens OX=9606 GN=RAB10 PE=1 SV=1	FALSE	43.012	61	12	123	10	200	22.5	8.38	104.23	cell cycle OR cell proliferation;cell organization and biogenesis;transport;developmental processes;other biological processes	plasma membrane;other membranes;cytosol;cytoskeleton;ER/Golgi;other cytoplasmic organelle;other cell component	cytoskeletal activity;other molecular function	Pf00071	10890	ENSG00000084733	RAB10	D6W538; hsa:10890; O88386; P61026; Q6IA52; Q9D7X6; Q9H0T3	Neutrophil degranulation; Translocation of SLC2A4 (GLUT4) to the plasma membrane; RAB GEFs exchange GTP for GDP on RABs; RAB geranylgeranylation	Focal adhesion: PI3K-Akt-mTOR-signaling pathway	1.112	1.264	0.15	0.34	0.870454	0.802301	4.07476e+06	516152	6.41049e+06	1.1461e+07	3.48091e+06	6.42048e+06	5.90623e+06	9.65325e+06	1.40147e+07	3.32514e+06	8.51152e+06	1.87166e+07	8.37064e+06	2.31944e+06	9.89287e+06	6.5799e+06	1.69647e+07	1.01251e+06	High	Not Found	High	High
P61604	10 kDa heat shock protein, mitochondrial OS=Homo sapiens OX=9606 GN=HSPE1 PE=1 SV=2	FALSE	18.166	55	6	95	6	102	10.9	8.92	103.26	protein metabolism;other metabolic processes;stress response;other biological processes	mitochondrion	other molecular function	Pf00166	3336	ENSG00000115541	HSPE1	hsa:3336; O95421; P61604; Q04984; Q53X54; Q9UDH0	RHOG GTPase cycle		0.713	0.889	-0.49	-0.17	0.338805	0.507277	1.07165e+07	1.2549e+07	1.84725e+07	8.9355e+06	9.93236e+06	2.72552e+07	2.26484e+07	1.53081e+07	8.20121e+06	2.08923e+07	1.8387e+07	3.2252e+06	1.2559e+06	7.83441e+06	1.90232e+07	1.22105e+07	6.93127e+06	9.75422e+06	High	High	High	High
Q9UGM3	Deleted in malignant brain tumors 1 protein OS=Homo sapiens OX=9606 GN=DMBT1 PE=1 SV=2	FALSE	41.862	11	11	119	11	2413	260.6	5.44	102.74	stress response;transport;other biological processes	non-structural extracellular;extracellular matrix;other membranes;other cell component	other molecular function	Pf00100, Pf00431, Pf00530	1755	ENSG00000187908	DMBT1	A6NDG4; A6NDJ5; A8E4R5; B1ARE7; B1ARE8; B1ARE9; B1ARF0; B7Z8Y2; F8WEF7; hsa:1755; Q59EX0; Q5JR26; Q6MZN4; Q96DU4; Q9UGM2; Q9UGM3; Q9UJ57; Q9UKJ4; Q9Y211; Q9Y4V9	Surfactant metabolism		1.364	1.106	0.45	0.14	0.496574	0.92281	6.09785e+06	2.86624e+06	4.73266e+06	1.96486e+07	2.86149e+07	2.36654e+06	3.51723e+06	2.0648e+06	9.57169e+06	1.04434e+07	1.00032e+07	2.73511e+06	2.10412e+07	9.38215e+06	1.26163e+07	1.59688e+07	2.87906e+06	3.6689e+06	High	High	High	High
P16152	Carbonyl reductase [NADPH] 1 OS=Homo sapiens OX=9606 GN=CBR1 PE=1 SV=3	FALSE	51.697	57	11	89	8	277	30.4	8.32	102.36	other metabolic processes;other biological processes	cytosol	other molecular function	Pf00106	873	ENSG00000159228	CBR1	B2RBZ7; B4DFK7; hsa:873; P16152; Q3LHW8	Synthesis of Prostaglandins (PG) and Thromboxanes (TX)	Nuclear receptors meta-pathway; NRF2 pathway; Omega-6-fatty acids in senescence; Prostaglandin synthesis and regulation	0.765	1.531	-0.39	0.61	0.436534	0.454348	2.08033e+06	337071	5.49103e+06	2.69235e+06	2.26628e+06	3.28213e+06	4.7662e+06	7.08709e+06	1.13113e+07	2.6228e+06	4.56659e+06	2.01507e+07	5.89796e+06	1.81107e+06	6.20553e+06	3.20496e+06	1.3269e+07	1.06811e+06	Peak Found	Peak Found	High	High
P30040	Endoplasmic reticulum resident protein 29 OS=Homo sapiens OX=9606 GN=ERP29 PE=1 SV=4	FALSE	39.153	46	10	125	10	261	29	7.31	102.27	protein metabolism;other metabolic processes;transport;other biological processes	ER/Golgi;other cell component	other molecular function	Pf07749, Pf07912	10961	ENSG00000089248	ERP29	C9J183; hsa:10961; P30040; Q3MJC3; Q6FHT4			0.761	1.023	-0.39	0.03	0.428727	0.766085	5.71646e+06	5.21758e+06	9.63469e+06	7.5618e+06	4.21366e+06	1.23439e+07	9.11311e+06	1.12129e+07	8.35621e+06	7.10554e+06	6.63986e+06	8.39584e+06	6.98596e+06	8.78375e+06	8.20758e+06	1.19979e+07	5.52972e+06	6.99294e+06	High	High	High	High
P37837	Transaldolase OS=Homo sapiens OX=9606 GN=TALDO1 PE=1 SV=2	FALSE	39.005	33	12	119	12	337	37.5	6.81	101.98	other metabolic processes	cytosol;other cell component	other molecular function	Pf00923	6888	ENSG00000177156	TALDO1	B2R8M2; hsa:6888; O00751; P37837; Q8WV32; Q8WZ45	Gene and protein expression by JAK-STAT signaling after Interleukin-12 stimulation; NFE2L2 regulates pentose phosphate pathway genes; Pentose phosphate pathway; Insulin effects increased synthesis of Xylulose-5-Phosphate; TALDO1 deficiency: failed conversion of SH7P, GA3P to Fru(6)P, E4P; TALDO1 deficiency: failed conversion of Fru(6)P, E4P to SH7P, GA3P	Pentose phosphate metabolism; Cori cycle; Metabolic reprogramming in colon cancer	1.164	1.489	0.22	0.57	0.779871	0.499999	7.31828e+06	2.71995e+06	1.49546e+07	1.62023e+07	4.52164e+06	8.31087e+06	1.01585e+07	1.73832e+07	1.75666e+07	6.10903e+06	1.09521e+07	1.77768e+07	1.50262e+07	2.8855e+06	8.26226e+06	8.76699e+06	1.34938e+07	2.51036e+06	High	High	High	High
Q13765	Nascent polypeptide-associated complex subunit alpha OS=Homo sapiens OX=9606 GN=NACA PE=1 SV=1	FALSE	30.059	26	4	82	4	215	23.4	4.56	101.78	protein metabolism;other metabolic processes;stress response;transport;developmental processes;other biological processes	translational apparatus;nucleus;other cell component	nucleic acid binding activity;other molecular function	Pf01849, Pf19026	4666	ENSG00000196531	NACA	A8MTN7; B2R4P8; F8VU71; hsa:4666; Q13765; Q3KQV4; Q53A18; Q53G46		IL-18 signaling pathway	0.761	0.996	-0.39	-0.01	0.428401	0.714126	7.0108e+06	4.26051e+06	1.06429e+07	7.20694e+06	4.60693e+06	1.41909e+07	9.26799e+06	1.13048e+07	4.97063e+06	9.07415e+06	8256235	9.25637e+06	3.68328e+06	6.64427e+06	7.79889e+06	6.09647e+06	4.23286e+06	9.12473e+06	High	High	High	High
P12830	Cadherin-1 OS=Homo sapiens OX=9606 GN=CDH1 PE=1 SV=3	FALSE	51.246	21	14	137	14	882	97.4	4.73	100.34	cell adhesion;cell organization and biogenesis;developmental processes;other biological processes	non-structural extracellular;plasma membrane;other membranes;cytoskeleton;ER/Golgi;other cytoplasmic organelle;other cell component	cytoskeletal activity;other molecular function	Pf00028, Pf01049, Pf08758	999	ENSG00000039068	CDH1	A8K1U7; hsa:999; P12830; Q13799; Q14216; Q15855; Q16194; Q4PJ14; Q9UII8	Immunoregulatory interactions between a Lymphoid and a non-Lymphoid cell; Degradation of the extracellular matrix; RHO GTPases activate IQGAPs; Integrin cell surface interactions; Formation of definitive endoderm; Adherens junctions interactions; InlA-mediated entry of Listeria monocytogenes into host cells; Apoptotic cleavage of cell adhesion proteins	Neural crest differentiation; Pathogenic Escherichia coli infection; Mammary gland development pathway - Embryonic development (Stage 1 of 4); Mammary gland development pathway - Involution (Stage 4 of 4); Bladder cancer; Pre-implantation embryo; H19 action Rb-E2F1 signaling and CDK-Beta-catenin activity; Endometrial cancer; Epithelial to mesenchymal transition in colorectal cancer; Mechanoregula…	0.87	1.02	-0.2	0.03	0.649263	0.759222	7.9429e+06	4.23468e+06	8.75264e+06	4.88804e+06	4.71065e+06	9.76983e+06	7.4964e+06	6.6161e+06	5.87339e+06	6.69551e+06	8.87735e+06	1.12138e+07	7.57784e+06	7.72727e+06	9.31139e+06	8.90057e+06	6.44783e+06	1.01956e+07	High	High	High	High
P22626	Heterogeneous nuclear ribonucleoproteins A2/B1 OS=Homo sapiens OX=9606 GN=HNRNPA2B1 PE=1 SV=2	FALSE	43.34	41	12	107	10	353	37.4	8.95	100.31	cell organization and biogenesis;RNA metabolism OR transcription;other metabolic processes;transport;other biological processes	non-structural extracellular;nucleus;other cell component	nucleic acid binding activity;other molecular function	Pf00076, Pf11627	3181	ENSG00000122566	HNRNPA2B1	A0A024RA27; A0A024RA61; A8K064; hsa:3181; P22626; P22627; Q9UC98; Q9UDJ2	Gene and protein expression by JAK-STAT signaling after Interleukin-12 stimulation; mRNA Splicing - Major Pathway; Processing of Capped Intron-Containing Pre-mRNA	mRNA processing	0.998	1.264	0	0.34	0.912747	0.802797	2.45182e+06	1.2829e+06	6.73634e+06	5.87936e+06	2.37018e+06	4.8884e+06	4.65658e+06	5.98924e+06	3.32916e+06	2.48107e+06	7.36893e+06	8.16334e+06	4.14694e+06	4.0261e+06	3.95956e+06	3.58723e+06	3.87376e+06	2.23196e+06	High	High	High	High
P81605	Dermcidin OS=Homo sapiens OX=9606 GN=DCD PE=1 SV=2	FALSE	8.332	20	2	61	2	110	11.3	6.54	100.27	protein metabolism;stress response;transport	non-structural extracellular;other membranes	transporter activity;other molecular function	Pf15291	117159	ENSG00000161634	DCD	A5JHP2; A5JHP3; hsa:117159; P58461; P81605; Q53YJ2	Antimicrobial peptides		0.805	0.634	-0.31	-0.66	0.515168	0.124186	9.01678e+07	8.69626e+06	8.01955e+06	7.36744e+06	1.11225e+08	8.44681e+06	1.2235e+07	9.41782e+06	1.68768e+07	1.22131e+07	6.13974e+06	4.65063e+06	1.10287e+07	1.57821e+07	1.42612e+07	1.78779e+07	1.42093e+07	1.09798e+07	High	High	High	High
P13073	Cytochrome c oxidase subunit 4 isoform 1, mitochondrial OS=Homo sapiens OX=9606 GN=COX4I1 PE=1 SV=1	FALSE	27.635	39	7	108	7	169	19.6	9.51	100.15	other metabolic processes;transport	other membranes;cytosol;mitochondrion;nucleus	transporter activity	Pf02936	1327	ENSG00000131143	COX4I1	B2R4J2; D3DUM7; hsa:1327; P13073; Q6P666	Respiratory electron transport; TP53 Regulates Metabolic Genes; Cytoprotection by HMOX1; Mitochondrial protein degradation	Electron transport chain: OXPHOS system in mitochondria; Nonalcoholic fatty liver disease; Mitochondrial complex IV assembly; 5q35 copy number variation	0.711	0.747	-0.49	-0.42	0.334311	0.264867	1.07657e+07	9.12201e+06	1.38789e+07	1.16518e+07	6.11018e+06	2.13371e+07	1.53007e+07	1.86235e+07	6.31993e+06	1.64482e+07	1.12127e+07	1.04766e+07	8.46226e+06	1.84629e+07	1.57268e+07	1.20361e+07	1.10155e+07	1.6798e+07	High	High	High	High
P15531	Nucleoside diphosphate kinase A OS=Homo sapiens OX=9606 GN=NME1 PE=1 SV=1	FALSE	38.281	59	7	98	1	152	17.1	6.19	99.83	DNA metabolism;other metabolic processes;transport;developmental processes;other biological processes	plasma membrane;other membranes;cytosol;nucleus;other cell component	translation activity;kinase activity;other molecular function	Pf00334	4830	ENSG00000239672	NME1	hsa:4830; P15531; Q6FGK3; Q86XQ2; Q9UDJ6	Interconversion of nucleotide di- and triphosphates; Azathioprine ADME; Ribavirin ADME	Pyrimidine metabolism	0.839	1.079	-0.25	0.11	0.585512	0.872153	674716	422146	1.25322e+06	1.43761e+06	586360	1.50702e+06	1.47926e+06	1.05945e+06	1.0004e+06	624416	1.23279e+06	831492	313404	415081	927495	1.01481e+06	820475	421690	Peak Found	High	High	High
P14314	Glucosidase 2 subunit beta OS=Homo sapiens OX=9606 GN=PRKCSH PE=1 SV=2	FALSE	35.678	24	10	129	10	528	59.4	4.41	99.78	protein metabolism;other metabolic processes;developmental processes;signal transduction	ER/Golgi;other cell component	other molecular function	Pf12999, Pf13015, Pf13202	5589	ENSG00000130175	PRKCSH	A8K318; hsa:5589; P14314; Q96BU9; Q96D06; Q9P0W9	Regulation of Insulin-like Growth Factor (IGF) transport and uptake by Insulin-like Growth Factor Binding Proteins (IGFBPs); Post-translational protein phosphorylation; Advanced glycosylation endproduct receptor signaling; Maturation of spike protein; Calnexin/calreticulin cycle; Maturation of spike protein		0.554	0.79	-0.85	-0.34	0.1116	0.332704	9.42608e+06	7.67158e+06	4.45889e+06	2.25721e+06	9.23084e+06	1.08975e+07	1.1704e+07	1.1653e+07	5.64454e+06	1.18516e+07	4.43416e+06	8.37928e+06	3.35443e+06	1.07832e+07	1.30727e+07	8.44793e+06	5.79877e+06	6.44663e+06	High	High	High	High
O15231	Zinc finger protein 185 OS=Homo sapiens OX=9606 GN=ZNF185 PE=1 SV=3	FALSE	66.822	35	20	120	1	689	73.5	7.01	98.67		cytoskeleton;other cell component	other molecular function		7739	ENSG00000147394; ENSG00000292196	ZNF185	A4FTV3; A6NME5; B4DLE9; B7Z771; B8K2L9; B8K2M0; B8K2M1; B8K2M2; E9PFR6; F5GXF7; F5GZL4; F8W8V7; H0Y4M8; hsa:7739; O00345; O15231; Q8N1R8; Q9NSD2			1.157	0.889	0.21	-0.17	0.792192	0.506894	3.3474e+06	9.33526e+06	8.89323e+06	2.81406e+06	4.00364e+06	4.46736e+06	3.03837e+06	4.57718e+06	3.58069e+06	7.56639e+06	7.18761e+06	8.67019e+06	1.76348e+06	6.37603e+06	6.7247e+06	2.29618e+06	7.17391e+06	1.14456e+07	Peak Found	High	High	Peak Found
P46940	Ras GTPase-activating-like protein IQGAP1 OS=Homo sapiens OX=9606 GN=IQGAP1 PE=1 SV=1	FALSE	135.658	29	39	117	39	1657	189.1	6.48	98.52	cell cycle OR cell proliferation;cell organization and biogenesis;developmental processes;signal transduction;other biological processes	plasma membrane;other membranes;cytosol;cytoskeleton;nucleus;other cell component	enzyme regulator activity;cytoskeletal activity;other molecular function	Pf00307, Pf00612, Pf00616, Pf03836	8826	ENSG00000140575	IQGAP1	A7MBM3; hsa:8826; P46940	Neutrophil degranulation; RHOA GTPase cycle; RHOC GTPase cycle; CDC42 GTPase cycle; RAC1 GTPase cycle; RHOQ GTPase cycle; RHO GTPases activate IQGAPs; RAC2 GTPase cycle; RHOV GTPase cycle; Signaling by BRAF and RAF1 fusions; RHOU GTPase cycle; Nephrin family interactions; Glucagon-like Peptide-1 (GLP1) regulates insulin secretion; Signaling by moderate kinase activity BRAF mutants; Paradoxical ac…	VEGFA-VEGFR2 signaling; Ebola virus infection in host; Ciliary landscape; EGF/EGFR signaling pathway; Regulation of actin cytoskeleton; G13 signaling pathway	1.239	1.629	0.31	0.7	0.662609	0.363387	2.62833e+06	2.09125e+06	2.03337e+06	7.10633e+06	1.51577e+06	2.00039e+06	2.41777e+06	1.08651e+06	7.26004e+06	942767	9.32946e+06	2.12707e+07	1.28729e+07	1.55924e+06	3.16707e+06	2.7042e+06	1.56595e+07	1.49648e+06	Peak Found	High	Peak Found	High
P09429	High mobility group protein B1 OS=Homo sapiens OX=9606 GN=HMGB1 PE=1 SV=3	FALSE	26.005	33	6	43	6	215	24.9	5.74	97.88	cell organization and biogenesis;DNA metabolism;other metabolic processes;stress response;transport;developmental processes;signal transduction;other biological processes	non-structural extracellular;plasma membrane;other membranes;ER/Golgi;nucleus;other cytoplasmic organelle;other cell component	signal transduction activity or receptor binding;nucleic acid binding activity;other molecular function	Pf00505, Pf09011	3146	ENSG00000189403	HMGB1	A5D8W9; hsa:3146; P09429; Q14321; Q5T7C3; Q6IBE1	ER-Phagosome pathway; Neutrophil degranulation; MyD88 deficiency (TLR2/4); IRAK4 deficiency (TLR2/4); Regulation of TLR by endogenous ligand; Apoptosis induced DNA fragmentation; TAK1-dependent IKK and NF-kappa-B activation ; TRAF6 mediated NF-kB activation; Pyroptosis; Advanced glycosylation endproduct receptor signaling	Retinoblastoma gene in cancer; VEGFA-VEGFR2 signaling; Suppression of HMGB1-mediated inflammation by THBD; Base excision repair; DNA repair pathways, full network; Pleural mesothelioma; Clock-controlled autophagy in bone metabolism; Autophagy in pancreatic ductal adenocarcinoma; DNA damage response (only ATM dependent)	1.209	1.323	0.27	0.4	0.707159	0.712146	1.86301e+06	1.36649e+07	6.44604e+06	1.79425e+06	1.0059e+06	6.27199e+06	6.42633e+06	2.33393e+06	1.97901e+06	9.59253e+06	1.5603e+07	888252	604983	986400	4.81341e+06	2.51664e+06	4.01525e+06	3.61187e+06	High	High	High	High
P68363	Tubulin alpha-1B chain OS=Homo sapiens OX=9606 GN=TUBA1B PE=1 SV=1	FALSE	56.949	43	14	126	4	451	50.1	5.06	97.13	cell cycle OR cell proliferation;cell organization and biogenesis;transport;other biological processes	cytoskeleton;other cell component	cytoskeletal activity;nucleic acid binding activity;other molecular function	Pf00091, Pf03953	10376	ENSG00000123416	TUBA1B	hsa:10376; P04687; P05209; P68363; Q27I68; Q8WU19	HCMV Early Events; Recruitment of NuMA to mitotic centrosomes; Hedgehog 'off' state; RHOH GTPase cycle; MHC class II antigen presentation; Recycling pathway of L1; Intraflagellar transport; COPI-dependent Golgi-to-ER retrograde traffic; Separation of Sister Chromatids; The role of GTSE1 in G2/M progression after G2 checkpoint; Translocation of SLC2A4 (GLUT4) to the plasma membrane; Microtubule-de…	Alzheimer's disease and miRNA effects; Pathogenic Escherichia coli infection; Allograft rejection; Parkin-ubiquitin proteasomal system pathway; Alzheimer's disease	0.702	2.157	-0.51	1.11	0.320004	0.101682	2.22041e+06	1.60927e+06	1.88974e+06	8.09751e+06	2.92049e+06	2.70139e+06	3.29189e+06	8.17576e+06	1.51987e+07	6.97139e+06	1.05133e+07	2.4465e+07	1.11199e+07	1.35817e+06	5.57944e+06	3.14554e+06	2.2213e+07	61490.6	Peak Found	High	High	High
P29373	Cellular retinoic acid-binding protein 2 OS=Homo sapiens OX=9606 GN=CRABP2 PE=1 SV=2	FALSE	28.727	42	7	91	7	138	15.7	5.4	96.75	cell organization and biogenesis;other metabolic processes;transport;developmental processes;signal transduction;other biological processes	cytosol;ER/Golgi;nucleus;other cell component	other molecular function	Pf00061	1382	ENSG00000143320	CRABP2	B2R4Z8; D3DVC5; F1T098; hsa:1382; P29373; Q6ICN6	Signaling by Retinoic Acid	Non-small cell lung cancer; Vitamin A and carotenoid metabolism	0.89	1.736	-0.17	0.8	0.690476	0.282786	6.40609e+06	6.15326e+06	2.70294e+07	8.18282e+06	5.7058e+06	1.03207e+07	9.64318e+06	1.15491e+07	1.69903e+07	6.56057e+06	1.96745e+07	1.48284e+07	1.83234e+06	3.44122e+06	1.11235e+07	7.62842e+06	6.00663e+06	8.58192e+06	High	High	High	High
P62328	Thymosin beta-4 OS=Homo sapiens OX=9606 GN=TMSB4X PE=1 SV=2	FALSE	11.378	43	2	39	2	44	5.1	5.06	95.8	cell organization and biogenesis;signal transduction;other biological processes	cytosol;cytoskeleton;nucleus;other cell component	cytoskeletal activity;other molecular function	Pf01290	7114	ENSG00000205542	TMSB4X	hsa:7114; P01253; P01254; P62328; Q546P5; Q63576; Q9UE55	Platelet degranulation	Genes targeted by miRNAs in adipocytes; VEGFA-VEGFR2 signaling; IL-18 signaling pathway; Regulation of actin cytoskeleton	1.088	0.811	0.12	-0.3	0.912368	0.368646	5.20671e+07	1.31366e+08	2.71001e+07	7.04831e+06	3.04762e+07	2.19654e+07	3.4772e+07	2.36319e+07	8.0088e+06	4.55669e+07	5.4346e+07	1.31998e+07	1.72386e+07	2.12439e+07	4.4199e+07	3.04058e+07	2.54018e+07	4.15094e+07	High	High	High	High
P07384	Calpain-1 catalytic subunit OS=Homo sapiens OX=9606 GN=CAPN1 PE=1 SV=1	FALSE	74.359	34	23	114	23	714	81.8	5.67	93.86	protein metabolism;other metabolic processes;other biological processes	non-structural extracellular;plasma membrane;other membranes;cytosol;mitochondrion;other cytoplasmic organelle;other cell component	other molecular function	Pf00648, Pf01067, Pf13833	823	ENSG00000014216	CAPN1	P07384; Q2TTR0; Q6DHV4	Formation of the cornified envelope; Degradation of the extracellular matrix; Neutrophil degranulation; Deregulated CDK5 triggers multiple neurodegenerative pathways in Alzheimer's disease models	Integrin-mediated cell adhesion; Alzheimer's disease and miRNA effects; Alzheimer's disease	1.485	1.541	0.57	0.62	0.371593	0.444915	2.06404e+06	372199	1.69528e+06	5.10265e+07	5.50609e+07	1.25081e+07	6.73037e+07	2.28293e+07	1.07591e+08	3.44538e+07	2.55056e+07	5.49421e+07	3.24502e+08	1.60333e+07	3.08764e+07	6.93184e+07	6.76282e+07	1.59855e+07	High	Peak Found	Peak Found	High
O95817	BAG family molecular chaperone regulator 3 OS=Homo sapiens OX=9606 GN=BAG3 PE=1 SV=3	FALSE	61.241	40	15	109	15	575	61.6	6.95	93.71	cell organization and biogenesis;protein metabolism;other metabolic processes;stress response;transport;signal transduction;other biological processes	other membranes;cytosol;cytoskeleton;nucleus;other cell component	other molecular function	Pf00397, Pf02179	9531	ENSG00000151929	BAG3	A8K5L8; hsa:9531; O95817; Q3B763; Q9NT20; Q9P120	Regulation of HSF1-mediated heat shock response	Cell interactions of the pancreatic cancer microenvironment	1.074	1.374	0.1	0.46	0.939373	0.640377	5.2134e+07	5.22949e+06	8.29326e+06	5.58723e+06	1.43791e+07	9.98544e+06	8.03874e+06	9.86561e+06	1.60172e+07	1.00235e+07	1.28595e+07	1.33287e+07	6.58586e+06	8.39287e+06	1.03083e+07	7.75709e+06	6.45011e+06	9.01525e+06	High	High	High	High
Q6E0U4-2	Isoform 2 of Dermokine OS=Homo sapiens OX=9606 GN=DMKN	FALSE	40.199	22	10	96	3	466	47.1	8.16	93.42							DMKN	Q6E0U4-2			0.781	0.758	-0.36	-0.4	0.467126	0.282457	4.28843e+06	6.23323e+06	2.44136e+06	3.8356e+06	5.29633e+06	4.85526e+06	4.27047e+06	3.8188e+06	8.06167e+06	3.06374e+06	7.46194e+06	2.32774e+06	2.43556e+06	1.24514e+07	3.95524e+06	6.43797e+06	3.52388e+06	9.76367e+06	Peak Found	High	Peak Found	High
Q9UNZ2	NSFL1 cofactor p47 OS=Homo sapiens OX=9606 GN=NSFL1C PE=1 SV=2	FALSE	53.168	49	13	105	13	370	40.5	5.1	93.4	cell cycle OR cell proliferation;cell organization and biogenesis;protein metabolism;other metabolic processes;other biological processes	cytosol;cytoskeleton;ER/Golgi;nucleus;other cell component	other molecular function	Pf00789, Pf08059, Pf14555	55968	ENSG00000088833	NSFL1C	A2A2L1; B2RD74; hsa:55968; Q5JXA4; Q5JXA5; Q7Z533; Q9H102; Q9NVL9; Q9UI06; Q9UNZ2	RHOH GTPase cycle	Alstrom syndrome	0.959	0.738	-0.06	-0.44	0.83467	0.251644	4.19157e+06	2.86933e+06	6.83992e+06	5.35924e+06	6.49908e+06	5.91632e+06	5.7335e+06	5.84008e+06	2.5903e+06	5.43546e+06	5.32276e+06	4.70008e+06	2.62511e+06	4.96465e+06	4.8931e+06	4.37401e+06	4.41087e+06	1.16157e+08	High	High	High	High
P51858	Hepatoma-derived growth factor OS=Homo sapiens OX=9606 GN=HDGF PE=1 SV=1	FALSE	45.603	60	12	115	12	240	26.8	4.73	92.84	cell organization and biogenesis;signal transduction;other biological processes	nucleus;other cell component	signal transduction activity or receptor binding;cytoskeletal activity;nucleic acid binding activity;other molecular function	Pf00855	3068	ENSG00000143321	HDGF	B3KU21; D3DVC9; P51858; Q5SZ07; Q5SZ08; Q5SZ09	XBP1(S) activates chaperone genes	IL-18 signaling pathway	0.818	0.998	-0.29	0	0.540684	0.716393	5.71271e+06	9.55308e+06	5.79691e+06	1.72024e+06	5.38585e+06	8.52596e+06	6.93884e+06	6.80771e+06	4.61193e+06	7.80654e+06	4.58308e+06	5.25732e+06	3.99314e+06	4.97916e+06	8.05168e+06	3.92936e+06	4.17183e+06	4.57372e+06	High	High	High	High
Q6ZVX7	F-box only protein 50 OS=Homo sapiens OX=9606 GN=NCCRP1 PE=1 SV=1	FALSE	32.852	33	6	62	6	275	30.8	6.62	92.61	protein metabolism;other metabolic processes;other biological processes	cytosol;other cell component		Pf04300	342897	ENSG00000188505	NCCRP1	hsa:342897; Q6NVV5; Q6ZVX7			1.208	1.755	0.27	0.81	0.709784	0.270543	559328	718892	1.10491e+07	9.59159e+06	1.97416e+06	1.64085e+06	2.43988e+06	3.89018e+06	9.69174e+06	2.34885e+06	5.36172e+06	1.78246e+07	8.86573e+06	1.44732e+06	4.92362e+06	3.72426e+06	1.105e+07	497659	Peak Found	High	High	High
Q15847	Adipogenesis regulatory factor OS=Homo sapiens OX=9606 GN=ADIRF PE=1 SV=1	FALSE	18.093	79	4	42	4	76	7.9	5.31	92.48	other biological processes	cytosol;nucleus			10974	ENSG00000148671	ADIRF	hsa:10974; Q15847	Transcriptional regulation of white adipocyte differentiation	10q22q23 copy number variation	0.404	0.664	-1.31	-0.59	0.0167737	0.156362	837844	2.28318e+06	8.73905e+06	998067	2.2868e+06	4.93784e+06	1.44846e+07	5.18309e+06	2.24226e+06	6.57912e+06	1.07705e+07	1.94955e+06	797731	1.66299e+06	8.42674e+06	5.37311e+06	8.40912e+06	8.60356e+06	Peak Found	High	High	High
Q15084	Protein disulfide-isomerase A6 OS=Homo sapiens OX=9606 GN=PDIA6 PE=1 SV=1	FALSE	49.318	41	13	114	13	440	48.1	5.08	92.15	protein metabolism;other metabolic processes;stress response	non-structural extracellular;plasma membrane;other membranes;cytosol;ER/Golgi;other cell component	other molecular function	Pf00085	10130	ENSG00000143870	PDIA6	B3KY95; B5MCQ5; B7Z254; B7Z4M8; F8WA83; hsa:10130; Q15084; Q53RC7; Q6ZSH5; Q99778	Regulation of Insulin-like Growth Factor (IGF) transport and uptake by Insulin-like Growth Factor Binding Proteins (IGFBPs); Post-translational protein phosphorylation; XBP1(S) activates chaperone genes	Photodynamic therapy-induced unfolded protein response; VEGFA-VEGFR2 signaling	0.558	1.172	-0.84	0.23	0.11514	0.95641	5.82174e+06	1.38782e+06	3.68833e+06	5.49167e+06	6.09192e+06	7.69451e+06	5.33038e+06	1.06577e+07	4.93163e+06	3.29714e+06	3.05072e+06	1.16829e+07	6.24774e+06	4.13337e+06	8.69047e+06	5.38849e+06	4.31536e+06	2.523e+06	High	High	High	High
P29401	Transketolase OS=Homo sapiens OX=9606 GN=TKT PE=1 SV=3	FALSE	71.85	42	19	111	19	623	67.8	7.66	91.81	other metabolic processes;other biological processes	other membranes;cytosol;ER/Golgi;nucleus;other cytoplasmic organelle	other molecular function	Pf00456, Pf02779, Pf02780	7086	ENSG00000163931	TKT	A8K089; B4DE31; E7EPA7; hsa:7086; P29401; Q8TBA3; Q96HH3	NFE2L2 regulates pentose phosphate pathway genes; Pentose phosphate pathway; Insulin effects increased synthesis of Xylulose-5-Phosphate	Pentose phosphate metabolism; VEGFA-VEGFR2 signaling; Metabolic reprogramming in colon cancer; Thiamine metabolic pathways	1.451	2.698	0.54	1.43	0.4033	0.0266301	3.57622e+06	1.37828e+06	802694	1.11249e+07	827274	684709	3.30571e+06	1.11512e+06	1.79074e+07	1.48921e+06	1.02883e+07	2.46768e+07	1.6191e+07	627819	5.09898e+06	4.45645e+06	1.30561e+07	283773	Peak Found	High	Peak Found	High
P40926	Malate dehydrogenase, mitochondrial OS=Homo sapiens OX=9606 GN=MDH2 PE=1 SV=3	FALSE	45.55	41	11	116	11	338	35.5	8.68	91.63	other metabolic processes	other membranes;mitochondrion;other cell component	other molecular function	Pf00056, Pf02866	4191	ENSG00000146701	MDH2	A8K414; B2RE78; B4DE44; E9PDB2; O43682; P40926	Mitochondrial protein degradation; Gluconeogenesis; Citric acid cycle (TCA cycle)	Amino acid metabolism; Metabolic reprogramming in colon cancer; NAD metabolism in oncogene-induced senescence and mitochondrial dysfunction-associated senescence; Glycolysis and gluconeogenesis; Metabolic Epileptic Disorders; 7q11.23 distal copy number variation; TCA cycle (aka Krebs or citric acid cycle)	1.556	1.079	0.64	0.11	0.311958	0.871991	2.78595e+06	27176.3	6.48389e+06	1.62489e+07	1.79341e+06	6.20443e+06	4.39231e+06	8.08933e+06	1.11334e+07	2.21983e+06	6.34813e+06	1.03986e+07	6.43766e+06	1.42888e+06	7.25261e+06	7.84296e+06	1.06292e+07	243166	High	Peak Found	High	High
P31025	Lipocalin-1 OS=Homo sapiens OX=9606 GN=LCN1 PE=1 SV=1	FALSE	19.544	36	5	73	5	176	19.2	5.58	91.38	protein metabolism;other biological processes	non-structural extracellular	signal transduction activity or receptor binding;enzyme regulator activity;other molecular function	Pf00061	3933	ENSG00000160349	LCN1	hsa:3933; P31025; Q5T8A1	Transport of fatty acids		3.871	1.393	1.95	0.48	0.000934649	0.615752	1.45653e+07	2.45166e+07	1.42611e+07	3.28855e+07	1.62547e+07	1.14239e+07	8.57654e+06	4.67212e+06	1.68768e+07	1.29392e+07	2.7091e+07	6.14846e+06	6.95435e+06	9.05902e+06	1.5959e+07	8.46829e+06	6.95833e+06	1.02304e+07	High	High	High	High
P50502	Hsc70-interacting protein OS=Homo sapiens OX=9606 GN=ST13 PE=1 SV=2	FALSE	34.15	34	10	111	10	369	41.3	5.27	90.43	protein metabolism;other metabolic processes;other biological processes	cytosol;other cell component	other molecular function	Pf17830, Pf18253	6767	ENSG00000100380	ST13	hsa:6767; O14999; P50502; Q2TU77	Regulation of HSF1-mediated heat shock response		0.818	1.068	-0.29	0.1	0.541526	0.852883	5.78331e+06	8.43492e+06	1.09086e+07	4.5357e+06	2.55327e+06	1.1584e+07	1.0408e+07	1.05155e+07	5.01063e+06	8.75598e+06	9.46609e+06	7.0599e+06	4.9458e+06	7.27987e+06	5.01317e+06	6.03086e+06	5.09366e+06	1.1181e+07	High	High	High	High
P84243	Histone H3.3 OS=Homo sapiens OX=9606 GN=H3-3B PE=1 SV=2	FALSE	9.877	17	3	77	1	136	15.3	11.27	90.29	cell organization and biogenesis;other biological processes	non-structural extracellular;nucleus;other cell component	nucleic acid binding activity;other molecular function	Pf00125	3020; 3021	ENSG00000132475; ENSG00000163041	H3-3A; H3-3B	hsa:3020; hsa:3021; P06351; P33155; P84243; Q5VV55; Q5VV56; Q66I33; Q9V3W4	RUNX1 regulates transcription of genes involved in differentiation of HSCs; Amyloid fiber formation; Transcriptional regulation by small RNAs; B-WICH complex positively regulates rRNA expression; Formation of the beta-catenin:TCF transactivating complex; Oxidative Stress Induced Senescence; NoRC negatively regulates rRNA expression; Activation of anterior HOX genes in hindbrain development during…	Gastric cancer network 1; Histone modifications; Tumor suppressor activity of SMARCB1; Ciliary landscape; FBXL10 enhancement of MAP/ERK signaling in diffuse large B-cell lymphoma; DYRK1A involvement regarding cell proliferation in brain development; 4p16.3 copy number variation; 5q35 copy number variation	0.596	2.024	-0.75	1.02	0.158547	0.141011	1.59438e+07	2.83649e+06	1.45436e+07	6.49409e+07	1.05215e+07	2.59684e+07	2.83355e+07	5.37088e+07	4.47717e+07	7.62655e+06	5.27862e+07	5.52138e+07	3.78249e+07	5.6937e+06	2.68668e+07	2.07991e+07	4.52636e+07	5.06174e+06	Peak Found	Peak Found	High	High
O75347	Tubulin-specific chaperone A OS=Homo sapiens OX=9606 GN=TBCA PE=1 SV=3	FALSE	21.987	44	7	73	7	108	12.8	5.29	89.42	cell organization and biogenesis;protein metabolism;other metabolic processes	cytoskeleton;nucleus;other cell component	cytoskeletal activity;other molecular function	Pf02970	6902	ENSG00000171530	TBCA	B4DT30; hsa:6902; O75347	Post-chaperonin tubulin folding pathway	VEGFA-VEGFR2 signaling	0.992	0.648	-0.01	-0.63	0.902277	0.138579	3.19637e+06	8.41597e+06	5.88536e+06	2.76942e+06	3.17775e+06	5.54901e+06	6.70847e+06	7.18399e+06	2.83785e+06	6.60465e+06	5.40376e+06	2.44025e+06	2.92539e+06	5.6012e+06	7.44241e+06	4.52608e+06	6.25266e+06	6.2707e+06	High	High	High	High
Q5D862	SWISS-PROT:Q5D862 Tax_Id=9606 Gene_Symbol=FLG2 Filaggrin-2	TRUE	70.815	17	16	84	16	2391	247.9	8.31	89.05	cell adhesion;other biological processes	non-structural extracellular;plasma membrane;other cell component	other molecular function	Pf01023	388698	ENSG00000143520	FLG2	hsa:388698; Q5D862; Q9H4U1	Neutrophil degranulation		1.408	0.694	0.49	-0.53	0.44748	0.191662	1.26589e+07	1.94902e+06	1.52987e+06	2.23244e+07	9.22309e+06	2.86007e+06	1.42999e+06	1.70695e+06	4.0036e+06	3.73879e+06	2.77586e+06	1.10185e+06	2.6722e+06	6.70464e+06	5.8734e+06	3.92916e+06	2.76412e+06	1.74497e+06	High	High	High	High
Q9Y608	Leucine-rich repeat flightless-interacting protein 2 OS=Homo sapiens OX=9606 GN=LRRFIP2 PE=1 SV=1	FALSE	47.49	27	13	91	12	721	82.1	6.95	88.46	cell-cell signaling;signal transduction;other biological processes		other molecular function	Pf09738	9209	ENSG00000093167	LRRFIP2	A8K649; A8MXR0; B4DY63; Q68CV3; Q9NXH5; Q9Y608		VEGFA-VEGFR2 signaling	0.66	0.659	-0.6	-0.6	0.249111	0.149972	2.8207e+06	4.15933e+06	5.03267e+06	2.16018e+06	4.50271e+06	8.31553e+06	6.54335e+06	4.26218e+06	2.6317e+06	5.1446e+06	5.72156e+06	4.15155e+06	2.65241e+06	8.24472e+06	4.40192e+06	5.29948e+06	3.35026e+06	1.02616e+07	High	High	High	High
P02763	Alpha-1-acid glycoprotein 1 OS=Homo sapiens OX=9606 GN=ORM1 PE=1 SV=2	FALSE	32.851	34	6	91	4	201	23.5	5.11	87.35	stress response;other biological processes	non-structural extracellular;other cell component		Pf00061	5004	ENSG00000229314	ORM1	B7ZKQ5; hsa:5004; P02763; Q5T539; Q5U067; Q8TC16	Neutrophil degranulation; Platelet degranulation	Vitamin D receptor pathway	1.121	1.31	0.16	0.39	0.854482	0.731884	7.89268e+06	7.96729e+06	3.56537e+06	1.14627e+06	7.36708e+06	3.76807e+06	2.32434e+06	3.64774e+06	3.12283e+06	4.65336e+06	2.28263e+06	744506	6.30686e+06	6.49283e+06	5.78234e+06	1.78738e+06	446133	1.43548e+06	High	High	High	High
P07205	Phosphoglycerate kinase 2 OS=Homo sapiens OX=9606 GN=PGK2 PE=1 SV=3	FALSE	22.372	16	5	46	1	417	44.8	8.54	86.84	other metabolic processes;other biological processes	cytosol;cytoskeleton	kinase activity;other molecular function	Pf00162	5232	ENSG00000170950	PGK2	B2R6Y8; hsa:5232; P07205; Q9H107	Glycolysis; Gluconeogenesis	Cori cycle; Clear cell renal cell carcinoma pathways; Glycolysis and gluconeogenesis; Metabolic Epileptic Disorders	1.137	1.937	0.19	0.95	0.825692	0.174537	259762	52547.1	683075	1.51791e+06	182270	286320	465145	787589	1.59688e+06	179688	1.00606e+06	2.50125e+06	2.11941e+06	216305	967517	881015	1.6158e+06	92757.8	Peak Found	Peak Found	Peak Found	Peak Found
O15231-3	Isoform 3 of Zinc finger protein 185 OS=Homo sapiens OX=9606 GN=ZNF185	FALSE	65.22	36	20	111	1	690	73.6	7.01	86.83							ZNF185	O15231-3			100	3.936	6.64	1.98	1e-17	0.001391	157546	116305	129185										486344		69613		123560	168452	Peak Found	Peak Found	High	Not Found
P20930	SWISS-PROT:P20930 Tax_Id=9606 Gene_Symbol=FLG Filaggrin	TRUE	73.453	9	18	104	18	4061	434.9	9.25	86.27	protein metabolism;other metabolic processes;other biological processes	plasma membrane;cytosol;other cell component	bone, tooth or skin structural activity;other molecular function	Pf01023, Pf03516	2312	ENSG00000143631	FLG	hsa:2312; P20930; Q01720; Q5T583; Q9UC71	Formation of the cornified envelope		1.169	0.964	0.22	-0.05	0.772274	0.650419	1.62691e+07	7.30848e+06	2.5011e+06	2.84885e+07	2.20597e+07	5.57703e+06	2.93016e+06	4.80593e+06	7.29366e+06	4.91356e+06	6.03166e+06	2.10924e+06	4.8304e+06	5.69776e+06	1.05826e+07	6.41435e+06	3.12264e+06	3.95942e+06	High	High	High	High
Q01105	Protein SET OS=Homo sapiens OX=9606 GN=SET PE=1 SV=3	FALSE	29.922	23	5	70	5	290	33.5	4.32	86.25	cell organization and biogenesis;DNA metabolism;other metabolic processes;other biological processes	cytosol;ER/Golgi;nucleus;other cell component	enzyme regulator activity;nucleic acid binding activity;other molecular function	Pf00956	6418	ENSG00000119335	SET	A5A5H4; A6NGV1; B4DUE2; hsa:6418; Q01105; Q15541; Q5VXV1; Q5VXV2; Q6FHZ5	HuR (ELAVL1) binds and stabilizes mRNA; Condensation of Prophase Chromosomes	Histone modifications; VEGFA-VEGFR2 signaling	0.803	0.805	-0.32	-0.31	0.511458	0.357628	1.13349e+07	9.61321e+06	1.04076e+07	5.38898e+06	1.11201e+07	1.4636e+07	1.42432e+07	5.71204e+06	5.36591e+06	1.63664e+07	9.05773e+06	3.20287e+06	4.99888e+06	6.90894e+06	1.75925e+07	8.84792e+06	6.86393e+06	7.78177e+06	High	High	High	High
Q6ZN66	Guanylate-binding protein 6 OS=Homo sapiens OX=9606 GN=GBP6 PE=2 SV=1	FALSE	62.925	35	16	116	16	633	72.4	6.37	86.24	stress response;other biological processes	other cell component	other molecular function	Pf02263, Pf02841	163351	ENSG00000183347	GBP6	A2RRM3; hsa:163351; Q6ZN66; Q6ZN86; Q7Z3F0	Interferon gamma signaling		1.039	1.733	0.06	0.79	0.994829	0.285146	2.73983e+06	1.46107e+06	4.08735e+06	6.39635e+06	2.88217e+06	2.55454e+06	4.43009e+06	3.95602e+06	7.68278e+06	1.19643e+06	8.87353e+06	1.44717e+07	1.46178e+07	2.75111e+06	6.86587e+06	2.84666e+06	1.78489e+07	1.73181e+06	Peak Found	High	High	High
P61204	ADP-ribosylation factor 3 OS=Homo sapiens OX=9606 GN=ARF3 PE=1 SV=2	FALSE	32.982	57	8	80	4	181	20.6	7.43	85.85	transport	plasma membrane;other membranes;ER/Golgi;other cell component	other molecular function	Pf00025	377	ENSG00000134287	ARF3	A8K6G8; B7ZB63; hsa:377; P16587; P61204	COPI-dependent Golgi-to-ER retrograde traffic; COPI-mediated anterograde transport; Synthesis of PIPs at the Golgi membrane		1.16	1.02	0.21	0.03	0.786585	0.760702	1.76346e+07	1.20577e+06	8.14897e+06	1.40672e+07	3.20182e+06	7.76248e+06	7.19909e+06	1.08697e+07	1.26112e+07	4.66926e+06	9.46615e+06	8.79632e+06	1.03628e+07	9.43654e+06	7.75602e+06	1.52823e+07	1.41554e+07	1.35333e+06	Peak Found	Peak Found	High	High
P31944	Caspase-14 OS=Homo sapiens OX=9606 GN=CASP14 PE=1 SV=2	FALSE	37.644	34	10	94	10	242	27.7	5.58	85.14	protein metabolism;other biological processes	plasma membrane;cytosol;cytoskeleton;mitochondrion;nucleus;other cell component	other molecular function	Pf00656	23581	ENSG00000105141	CASP14	O95823; P31944; Q3SYC9	Formation of the cornified envelope	Vitamin D receptor pathway	1.361	0.75	0.44	-0.41	0.500521	0.270477	1.83743e+07	3.14334e+06	2.99688e+06	1.84149e+07	1.33534e+07	2.78935e+06	2.70846e+06	3.66717e+06	3.46994e+06	3.71233e+06	3.82041e+06	1.8546e+06	4.07836e+06	5.4704e+06	8.9449e+06	3.76849e+06	6.23973e+06	2.85063e+06	High	High	High	High
P01966	SWISS-PROT:P01966 (Bos taurus) Hemoglobin subunit alpha	TRUE	31.191	35	5	58	1	142	15.2	8.44	84.78	other metabolic processes;transport;other biological processes	cytosol;other cell component	other molecular function	Pf00042	100140149; 512439	ENSBTAG00000051412	HBA	A3KN13; bta:100140149; bta:512439; P01966; Q3SZE0; Q9TTR9; Q9TTS0; Q9TTS1	Cytoprotection by HMOX1; Scavenging of heme from plasma; Erythrocytes take up carbon dioxide and release oxygen; Heme signaling; Erythrocytes take up oxygen and release carbon dioxide		3.477	4.933	1.8	2.3	0.00237325	0.000155507		1.50793e+07	144019			198174	906294	634198		1.23324e+06	1.48834e+07	202843					249989		Not Found	Peak Found	Peak Found	Not Found
P50995	Annexin A11 OS=Homo sapiens OX=9606 GN=ANXA11 PE=1 SV=1	FALSE	46.75	29	13	80	13	505	54.4	7.65	84.5	cell cycle OR cell proliferation;transport;other biological processes	cytosol;cytoskeleton;nucleus;other cytoplasmic organelle;other cell component	other molecular function	Pf00191	311	ENSG00000122359	ANXA11	B4DVE7; hsa:311; P50995			2.343	1.486	1.23	0.57	0.0410264	0.503082	357216	163083	5.54048e+06	1.0088e+07	315677	1.06481e+06	1.82125e+06	4.13671e+06	2.91028e+06	437122	4.72786e+06	6.56239e+06	6.73164e+06		2.30961e+06	2.396e+06	5.65214e+06	549521	Peak Found	Peak Found	High	High
P35579	Myosin-9 OS=Homo sapiens OX=9606 GN=MYH9 PE=1 SV=4	FALSE	143.633	29	44	133	44	1960	226.4	5.6	84.17	cell cycle OR cell proliferation;cell organization and biogenesis;protein metabolism;stress response;transport;developmental processes;signal transduction;other biological processes	plasma membrane;other membranes;cytosol;cytoskeleton;nucleus;other cell component	signal transduction activity or receptor binding;cytoskeletal activity;other molecular function	Pf00063, Pf01576, Pf02736	4627	ENSG00000100345	MYH9	A8K6E4; hsa:4627; O60805; P35579; Q60FE2; Q86T83	Regulation of actin dynamics for phagocytic cup formation; FCGR3A-mediated phagocytosis; Sensory processing of sound by inner hair cells of the cochlea; Sensory processing of sound by outer hair cells of the cochlea; Translocation of SLC2A4 (GLUT4) to the plasma membrane; Signaling by ALK fusions and activated point mutants; RHO GTPases activate CIT; EPHA-mediated growth cone collapse; Sema4D ind…	Primary focal segmental glomerulosclerosis (FSGS); VEGFA-VEGFR2 signaling; Nephrotic syndrome; HDAC6 interactions in the central nervous system	1.474	1.343	0.56	0.43	0.381697	0.683426	3.78212e+06	3.96369e+06	2.23885e+06	8.14791e+06	3.63489e+06	2.43681e+06	3.63534e+06	1.9312e+06	1.11591e+07	2.76449e+06	1.34947e+07	1.07799e+07	1.70591e+07	2.15418e+06	5.83473e+06	3.14149e+06	1.93912e+07	2.09303e+06	Peak Found	High	Peak Found	High
Q6MZM9	Proline-rich protein 27 OS=Homo sapiens OX=9606 GN=PRR27 PE=2 SV=1	FALSE	20.36	23	3	118	3	219	22.7	4.87	83.73					401137	ENSG00000187533; ENSG00000282868	PRR27	A8MXP0; hsa:401137; Q6MZM9; Q6MZR6			1.691	0.475	0.76	-1.07	0.221875	0.0221142	6.87732e+06	6.45401e+06	4.96428e+06	4.73925e+06	7.58517e+06	4.15561e+06	3.07756e+06	2.02022e+06	9.46323e+06	2.76842e+06	1.04729e+06	1.56528e+06	3.23398e+06	2.38993e+06	8.63211e+06	1.66403e+07	3.51576e+06	5.14802e+06	High	High	High	High
Q9H0U4	Ras-related protein Rab-1B OS=Homo sapiens OX=9606 GN=RAB1B PE=1 SV=1	FALSE	27.356	42	8	75	1	201	22.2	5.73	82.71	cell organization and biogenesis;other metabolic processes;transport;other biological processes	other membranes;cytosol;ER/Golgi;other cell component	other molecular function	Pf00071	81876	ENSG00000174903	RAB1B	A8K7S1; hsa:81876; Q9H0U4	COPI-mediated anterograde transport; RAB GEFs exchange GTP for GDP on RABs; COPI-dependent Golgi-to-ER retrograde traffic; RAB geranylgeranylation; COPII-mediated vesicle transport; Golgi Cisternae Pericentriolar Stack Reorganization		4.147	0.275	2.05	-1.86	0.000494986	0.000211014			1.63207e+06	786662	42855.7	375357	245674	412554	373848		496187	211923	112841			1.20291e+06	870928		Not Found	Not Found	Peak Found	High
P52907	F-actin-capping protein subunit alpha-1 OS=Homo sapiens OX=9606 GN=CAPZA1 PE=1 SV=3	FALSE	40.657	55	9	77	7	286	32.9	5.69	81.25	cell organization and biogenesis	non-structural extracellular;cytosol;cytoskeleton;other cell component	cytoskeletal activity	Pf01267	829	ENSG00000116489	CAPZA1	hsa:829; P52907; Q53FQ6; Q6FHD5	COPI-mediated anterograde transport; Sensory processing of sound by inner hair cells of the cochlea; MHC class II antigen presentation; HSP90 chaperone cycle for steroid hormone receptors (SHR) in the presence of ligand; COPI-independent Golgi-to-ER retrograde traffic; Gene and protein expression by JAK-STAT signaling after Interleukin-12 stimulation; Factors involved in megakaryocyte development…		1.065	1.625	0.09	0.7	0.955289	0.367111	1.0085e+07	3.61381e+06	1.26282e+07	3.1777e+07	6.29683e+06	1.31314e+07	1.53836e+07	1.75957e+07	3.57483e+07	7.289e+06	2.37745e+07	5.73595e+07	3.84925e+07	5.34717e+06	2.31852e+07	1.71133e+07	2.82512e+07	3.03385e+06	High	High	High	High
P62820	Ras-related protein Rab-1A OS=Homo sapiens OX=9606 GN=RAB1A PE=1 SV=3	FALSE	25.563	38	8	81	1	205	22.7	6.21	81.13	cell adhesion;cell-cell signaling;cell organization and biogenesis;other metabolic processes;stress response;transport;other biological processes	other membranes;cytosol;ER/Golgi;other cytoplasmic organelle;other cell component	other molecular function	Pf00071	5861	ENSG00000138069	RAB1A	hsa:5861; P11476; P62820; Q6FIE7; Q96N61; Q9Y3T2	COPI-dependent Golgi-to-ER retrograde traffic; COPI-mediated anterograde transport; COPII-mediated vesicle transport; RAB GEFs exchange GTP for GDP on RABs; RAB geranylgeranylation; Golgi Cisternae Pericentriolar Stack Reorganization		0.882	0.914	-0.18	-0.13	0.673932	0.554955	1.60131e+06	154299	3.97424e+06	3.4426e+06	971015	3.81793e+06	5.36727e+06	3.10477e+06	3.84521e+06	2.20183e+06	3.87446e+06	3.71384e+06	1.77693e+06	1.95745e+06	2.92328e+06	4.46655e+06	2.94759e+06	111311	Peak Found	Not Found	High	High
O43240	Kallikrein-10 OS=Homo sapiens OX=9606 GN=KLK10 PE=1 SV=3	FALSE	33.449	20	6	76	6	276	30.2	8.59	81.13	cell cycle OR cell proliferation;protein metabolism	non-structural extracellular;other cell component	other molecular function	Pf00089	5655	ENSG00000129451	KLK10	A6NC12; hsa:5655; O43240; Q53YL3; Q99920; Q9GZW9			0.688	1.055	-0.54	0.08	0.295551	0.827689	3.73459e+06	2.15598e+06	3.62695e+06	2.44681e+06	1.32457e+07	2.8381e+06	2.72491e+06	6.80248e+06	8.33911e+06	4.92449e+06	2.53398e+06	1.62446e+07	921336	3.0858e+06	7.50065e+06	4.17943e+06	7.78704e+06	1.19526e+06	Peak Found	High	High	High
O00748	Cocaine esterase OS=Homo sapiens OX=9606 GN=CES2 PE=1 SV=1	FALSE	57.892	38	14	80	14	559	61.8	6.1	80.6	other metabolic processes	ER/Golgi;other cell component	other molecular function	Pf00135	8824	ENSG00000172831	CES2	A0A024R6X1; A8K367; hsa:8824; O00748; Q16859; Q5MAB8; Q7Z366; Q8IUP4; Q8TCP8	Phase I - Functionalization of compounds; Aspirin ADME	Phase I biotransformations, non-P450; Fluoropyrimidine activity; Irinotecan pathway; Heroin metabolism; Nuclear receptors meta-pathway; NRF2 pathway	1.294	1.146	0.37	0.2	0.58437	0.997396	1.46866e+06	150807	2.79717e+06	4.9172e+06	2.10638e+06	1.72987e+06	3.7441e+06	2.78674e+06	5.25148e+06	532904	3.55536e+06	1.33226e+07	8.18224e+06	392123	4.68366e+06	3.20577e+06	1.34783e+07	185603	Peak Found	Peak Found	High	High
P10636-8	Isoform Tau-F of Microtubule-associated protein tau OS=Homo sapiens OX=9606 GN=MAPT	FALSE	87.964	56	18	69	1	441	45.8	8.25	80.38							MAPT	P10636-8			0.79	2.369	-0.34	1.24	0.484406	0.0601898	8.34375e+06	2.82755e+06	3.60158e+06	873405	8.3155e+06	644823	3.34562e+06	4.84203e+06	3.10874e+06	1.59026e+08	1.6202e+06	1.54916e+06	2.39711e+06	1.34706e+06	1.30806e+06	1.26695e+06	1.89051e+06	1.03403e+06	Not Found	Not Found	Not Found	Not Found
Q5TEC6	Histone H3-7 OS=Homo sapiens OX=9606 GN=H3-7 PE=1 SV=1	FALSE	12.113	20	3	67	1	136	15.4	11.27	79.75		nucleus;other cell component	nucleic acid binding activity;other molecular function	Pf00125		ENSG00000273213	H3-7	Q5TEC6			0.492	1.733	-1.02	0.79	0.0581511	0.285054	793418	199955	1.15374e+06	3.85934e+06	488974	2.12107e+06	1.786e+06	3.38819e+06	2.26412e+06	499165	3.29285e+06	3.57275e+06	1.60839e+06	288021	2.18809e+06	765931	3.81948e+06	298389	High	Peak Found	High	High
Q9BPX5	Actin-related protein 2/3 complex subunit 5-like protein OS=Homo sapiens OX=9606 GN=ARPC5L PE=1 SV=1	FALSE	30.507	59	7	72	6	153	16.9	6.6	79.25	cell organization and biogenesis;other biological processes	cytoskeleton;other cell component	cytoskeletal activity	Pf04699	81873	ENSG00000136950	ARPC5L	hsa:81873; Q7Z523; Q9BPX5		Pathogenic Escherichia coli infection; VEGFA-VEGFR2 signaling	0.924	0.719	-0.11	-0.48	0.761966	0.225694	4.34943e+06	5.4117e+06	1.03056e+07	4.80942e+06	2.73746e+06	8.09653e+06	1.02462e+07	6.06376e+06	2.76359e+06	8.15565e+06	6.27312e+06	1.92414e+06	762452	3.46943e+06	8.16868e+06	7.35544e+06	4.6741e+06	5.54368e+06	High	High	High	High
P45880	Voltage-dependent anion-selective channel protein 2 OS=Homo sapiens OX=9606 GN=VDAC2 PE=1 SV=2	FALSE	29.789	35	8	62	8	294	31.5	7.56	79.1	cell organization and biogenesis;transport;signal transduction;other biological processes	other membranes;cytoskeleton;mitochondrion;other cell component	transporter activity;other molecular function	Pf01459	7417	ENSG00000165637	VDAC2	hsa:7417; P45880; Q5VWK1; Q5VWK3; Q6IB40; Q7L3J5; Q9BWK8; Q9Y5I6	Mitochondrial calcium ion transport; Ub-specific processing proteases	Alzheimer's disease and miRNA effects; Ferroptosis; Alzheimer's disease	0.945	1.173	-0.08	0.23	0.804722	0.955633	753985		883000	1.24069e+07	192478	1.31569e+06	4.39795e+06	1.64778e+06	6.50868e+06	1.054e+06	3.78287e+06	1.85942e+07	7.89926e+06	167903	4.39791e+06	3.3226e+06	1.01667e+07	3.47725e+06	Peak Found	Not Found	High	High
P68366	Tubulin alpha-4A chain OS=Homo sapiens OX=9606 GN=TUBA4A PE=1 SV=1	FALSE	53.451	38	13	98	3	448	49.9	5.06	78.33	cell cycle OR cell proliferation;cell organization and biogenesis	non-structural extracellular;cytosol;cytoskeleton;other cell component	cytoskeletal activity;other molecular function	Pf00091, Pf03953	7277	ENSG00000127824	TUBA4A	A8MUB1; B3KNQ6; hsa:7277; P05215; P68366	HSP90 chaperone cycle for steroid hormone receptors (SHR) in the presence of ligand; Separation of Sister Chromatids; The role of GTSE1 in G2/M progression after G2 checkpoint; Intraflagellar transport; Recycling pathway of L1; COPI-dependent Golgi-to-ER retrograde traffic; Translocation of SLC2A4 (GLUT4) to the plasma membrane; Microtubule-dependent trafficking of connexons from Golgi to the pla…	Alzheimer's disease and miRNA effects; Pathogenic Escherichia coli infection; Parkin-ubiquitin proteasomal system pathway; Alzheimer's disease; HDAC6 interactions in the central nervous system	1.008	1.826	0.01	0.87	0.933125	0.228286	213746	202243	465067	966285	187540	342068	369533	1.13257e+06	2.14058e+06	670880	984363	3.08675e+06	935651	228480	917040	302867	2.55279e+06	19088.2	Peak Found	Peak Found	High	High
P21128	Uridylate-specific endoribonuclease OS=Homo sapiens OX=9606 GN=ENDOU PE=1 SV=2	FALSE	46.8	27	8	95	8	410	46.8	5.43	77.56	protein metabolism;transport;signal transduction;other biological processes	non-structural extracellular;plasma membrane;other membranes;other cell component	signal transduction activity or receptor binding;nucleic acid binding activity;other molecular function	Pf01033, Pf09412	8909	ENSG00000111405	ENDOU	B2RBJ3; B3KQS7; B7Z6E1; hsa:8909; P21128; Q2NKJ4			0.752	1.236	-0.41	0.31	0.410477	0.846877	6.17706e+06	524500	7.44459e+06	8.45165e+06	2.26849e+06	1.19263e+07	8.98117e+06	1.03117e+07	8.82845e+06	1.87157e+06	4.67341e+06	1.28169e+07	9.98862e+06	2.73719e+06	6.32186e+06	7.63375e+06	9.59344e+06	1.54021e+06	High	High	High	High
P29034	Protein S100-A2 OS=Homo sapiens OX=9606 GN=S100A2 PE=1 SV=3	FALSE	8.839	17	3	70	3	98	11.1	4.78	77.2	other biological processes		other molecular function	Pf01023	6273	ENSG00000196754	S100A2	hsa:6273; O00266; P29034; Q3KRB9; Q5RHS8; Q9BU83		Vitamin D receptor pathway; Pancreatic cancer subtypes	0.606	1.285	-0.72	0.36	0.171224	0.768823	1.43964e+07	2.31379e+07	4.45471e+07	1.35457e+07	1.37077e+07	3.90192e+07	3.45476e+07	3.65972e+07	1.50433e+07	1.73124e+07	4.42931e+07	4.17886e+07	2.5915e+07	2.06436e+07	2.6164e+07	1.54916e+07	2.1712e+07	3.00268e+07	High	High	High	High
O75828	Carbonyl reductase [NADPH] 3 OS=Homo sapiens OX=9606 GN=CBR3 PE=1 SV=3	FALSE	33.325	33	8	54	5	277	30.8	6.18	76.33	other metabolic processes;other biological processes	cytosol;nucleus	other molecular function	Pf00106	874	ENSG00000159231	CBR3	O75828; Q6FHP2	Phase I - Functionalization of compounds	Nuclear receptors meta-pathway; NRF2 pathway	1.024	1.426	0.03	0.51	0.964117	0.572957	359839		733198	194270	375272	614902	677791	710511	1.01959e+06	622092	478378	1.30247e+06	369253	356710	652443	387469	455071	361294	Peak Found	Not Found	High	High
Q8TE68	Epidermal growth factor receptor kinase substrate 8-like protein 1 OS=Homo sapiens OX=9606 GN=EPS8L1 PE=1 SV=3	FALSE	56.069	27	16	84	16	723	80.2	6.04	76.3	signal transduction;other biological processes	plasma membrane;other membranes;cytosol;other cell component	signal transduction activity or receptor binding;cytoskeletal activity	Pf00018, Pf08416, Pf18016	54869	ENSG00000131037	EPS8L1	hsa:54869; Q71RE2; Q8NC10; Q8TE68; Q96BB7; Q9BSQ2; Q9GZQ2; Q9NXH0		Fragile X syndrome	1.549	1.404	0.63	0.49	0.317155	0.600639	430020	2.73329e+06	7.24777e+06	3.72371e+06	673076	4.95642e+06	1.94504e+06	2.91486e+06	3.90737e+06	1.24679e+06	3.19132e+06	5.54609e+06	1.29537e+06	877872	1.11518e+06	833046	2.29796e+06	1.89334e+06	Peak Found	High	High	High
P13639	Elongation factor 2 OS=Homo sapiens OX=9606 GN=EEF2 PE=1 SV=4	FALSE	98.684	32	25	107	25	858	95.3	6.83	75.41	protein metabolism;other metabolic processes;other biological processes	non-structural extracellular;plasma membrane;other membranes;cytosol;other cell component	translation activity;nucleic acid binding activity;other molecular function	Pf00009, Pf00679, Pf03144, Pf03764, Pf14492	1938	ENSG00000167658	EEF2	A0A384N6H1; B2RMP5; D6W618; hsa:1938; P13639; Q58J86	Neutrophil degranulation; Protein methylation; Uptake and function of diphtheria toxin; Peptide chain elongation; Synthesis of diphthamide-EEF2	Translation factors; AMP-activated protein kinase signaling; Brain-derived neurotrophic factor (BDNF) signaling pathway; IL-18 signaling pathway	1.197	1.809	0.26	0.86	0.726661	0.237821	2.79474e+06	1.18038e+06	1.40058e+06	1.00875e+07	1.92935e+06	530181	1.97471e+06	1.51632e+06	1.15738e+07	1.06467e+06	8.85165e+06	2.93166e+07	1.05819e+07	943627	5.03775e+06	1.77084e+06	1.6458e+07	307252	High	Peak Found	High	High
P23284	Peptidyl-prolyl cis-trans isomerase B OS=Homo sapiens OX=9606 GN=PPIB PE=1 SV=2	FALSE	37.192	50	11	102	11	216	23.7	9.41	75.16	protein metabolism;other metabolic processes;developmental processes;other biological processes	cytosol;ER/Golgi;nucleus;other cell component	other molecular function	Pf00160	5479	ENSG00000166794	PPIB	A8K534; hsa:5479; P23284; Q6IBH5; Q9BVK5	Collagen biosynthesis and modifying enzymes; SARS-CoV-1 activates/modulates innate immune responses	Prolactin signaling pathway; Type I collagen synthesis in the context of osteogenesis imperfecta	1.006	1.555	0.01	0.64	0.929989	0.430824	3.30753e+06	1.44367e+06	4.51703e+06	1.27573e+07	2.25018e+06	4.98586e+06	5.71214e+06	4.40285e+06	8.77576e+06	1.65808e+06	5.52751e+06	1.15963e+07	1.50087e+07	1.8342e+06	6.48972e+06	4.38292e+06	1.29508e+07	1.22446e+06	High	High	High	High
P07305	Histone H1.0 OS=Homo sapiens OX=9606 GN=H1-0 PE=1 SV=3	FALSE	13.171	21	4	58	4	194	20.9	10.84	74.71	cell organization and biogenesis;other biological processes	cytoskeleton;ER/Golgi;nucleus;other cell component	nucleic acid binding activity;other molecular function	Pf00538	3005	ENSG00000189060	H1-0	B2R6I0; B4DRD6; hsa:3005; P07305; Q6FG88; Q8N6R3	Apoptosis induced DNA fragmentation; Formation of Senescence-Associated Heterochromatin Foci (SAHF)		0.589	0.967	-0.76	-0.05	0.150424	0.656665	2.83642e+07	3.21606e+06	1.14299e+07	9.29337e+06	6.34897e+06	2.79706e+07	1.44609e+07	2.00424e+07	8.7737e+06	1.02318e+07	7.95234e+06	1.12762e+07	1.23908e+07	2.06299e+07	7.58763e+06	1.68454e+07	1.04739e+07	8.04042e+06	High	Peak Found	High	High
P01591	Immunoglobulin J chain OS=Homo sapiens OX=9606 GN=JCHAIN PE=1 SV=4	FALSE	10.078	17	3	52	3	159	18.1	5.24	73.35	cell organization and biogenesis;stress response;other biological processes	non-structural extracellular	signal transduction activity or receptor binding;other molecular function	Pf15097	3512	ENSG00000132465	JCHAIN	hsa:3512; P01591	Cell surface interactions at the vascular wall; Scavenging of heme from plasma		1.497	1.303	0.58	0.38	0.360903	0.741566	2.56476e+06	8.78679e+07	4.09369e+06	3.31021e+07	6.59318e+06	4.75438e+06	1.47726e+07	4.73047e+06	3.58092e+07	7.02651e+06	26416617	1.75374e+07	5.47863e+07	1.53687e+07	3.8874e+07	2.22078e+07	1.34829e+07	1.50308e+07	High	High	High	High
P02774	Vitamin D-binding protein OS=Homo sapiens OX=9606 GN=GC PE=1 SV=2	FALSE	47.527	22	12	89	12	474	52.9	5.45	72.97	other metabolic processes;transport	non-structural extracellular;cytosol;other cytoplasmic organelle;other cell component	transporter activity;cytoskeletal activity;other molecular function	Pf00273, Pf09164	2638	ENSG00000145321	GC	B4DPP2; D6RAK8; hsa:2638; P02774; Q16309; Q16310; Q53F31; Q6GTG1	Vitamin D (calciferol) metabolism	Vitamin D metabolism	0.928	0.735	-0.11	-0.44	0.770177	0.247703	3.86386e+06	1.64078e+07	5.38515e+06	1.5785e+06	2.86028e+06	7.11516e+06	6.81219e+06	5.91606e+06	786672	6.72714e+06	4.21547e+06	1.0679e+06	4.25576e+06	3.29231e+06	9.09785e+06	2.51393e+06	2.91595e+06	7.1136e+06	High	High	High	High
P62760	Visinin-like protein 1 OS=Homo sapiens OX=9606 GN=VSNL1 PE=1 SV=2	FALSE	34.224	52	9	94	9	191	22.1	5.15	72.78	other biological processes	other membranes;cytosol	other molecular function	Pf00036, Pf13499	7447	ENSG00000163032	VSNL1	D6W515; hsa:7447; P28677; P29103; P42323; P62760; Q9UM20			0.987	0.895	-0.02	-0.16	0.89039	0.51939	2.92877e+06	4.73023e+06	6.64566e+06	2.69414e+06	2.7856e+06	4.71638e+06	4.36139e+06	4.74841e+06	2.48924e+06	3.8737e+06	5.22463e+06	4.87037e+06	2.68505e+06	4.12279e+06	3.74184e+06	3.49555e+06	3.49168e+06	5.93621e+06	High	High	High	High
P63220	40S ribosomal protein S21 OS=Homo sapiens OX=9606 GN=RPS21 PE=1 SV=1	FALSE	12.435	29	2	33	2	83	9.1	8.5	72.54	protein metabolism;RNA metabolism OR transcription;other metabolic processes	cytosol;ER/Golgi;translational apparatus;nucleus;other cell component	other molecular function	Pf01249	6227	ENSG00000171858	RPS21	hsa:6227; P35265; P63220	Regulation of expression of SLITs and ROBOs; L13a-mediated translational silencing of Ceruloplasmin expression; Translation initiation complex formation; Formation of a pool of free 40S subunits; Formation of the ternary complex, and subsequently, the 43S complex; Ribosomal scanning and start codon recognition; GTP hydrolysis and joining of the 60S ribosomal subunit; Major pathway of rRNA process…	Cytoplasmic ribosomal proteins	1.335	1.501	0.42	0.59	0.532026	0.486493		2.52417e+06	3.91632e+06	2.07789e+06	144677	2.4979e+06	2.52675e+06	2.02235e+06	1.27007e+06	3.74862e+06	4197486	1.70414e+06		1.01568e+06	3.16658e+06	939959	1.94407e+06	2.33021e+06	Not Found	High	High	High
Q16890	Tumor protein D53 OS=Homo sapiens OX=9606 GN=TPD52L1 PE=1 SV=1	FALSE	22.209	33	6	49	6	204	22.4	5.62	72.42	cell cycle OR cell proliferation;other biological processes	other cell component	other molecular function	Pf04201	7164	ENSG00000111907	TPD52L1	A8K757; A8K772; A8MUD2; A8MUJ7; A8MW70; F6V707; hsa:7164; O43397; Q16890; Q5TC99; Q5TDQ0; Q9BUQ6; Q9C054	Golgi Associated Vesicle Biogenesis		0.921	0.786	-0.12	-0.35	0.756634	0.326329	2.24409e+06	2.30628e+06	4.38933e+06	1.9649e+06	2.15275e+06	3.51782e+06	4.34507e+06	2.4377e+06	1.20309e+06	3.63601e+06	3.64106e+06	1.51112e+06	813718	2.63905e+06	3.10184e+06	2.44846e+06	2.80487e+06	2.95613e+06	High	High	High	High
P06744	Glucose-6-phosphate isomerase OS=Homo sapiens OX=9606 GN=GPI PE=1 SV=4	FALSE	72.949	44	18	96	18	558	63.1	8.32	71.23	other metabolic processes;stress response;developmental processes;signal transduction;other biological processes	non-structural extracellular;plasma membrane;other membranes;cytosol;other cell component	signal transduction activity or receptor binding;other molecular function	Pf00342	2821	ENSG00000105220	GPI	B4DG39; hsa:2821; P06744; Q9BRD3; Q9BSK5; Q9UHE6	Neutrophil degranulation; Glycolysis; Gluconeogenesis; TP53 Regulates Metabolic Genes	Cori cycle; Clear cell renal cell carcinoma pathways; Metabolic reprogramming in colon cancer; Aerobic glycolysis; N-glycan biosynthesis; Disorders of fructose metabolism; Glycolysis and gluconeogenesis; Metabolic Epileptic Disorders; UDP-derived sugars synthesis in fibroblasts	1.469	1.623	0.56	0.7	0.386123	0.368478	1.29739e+06	2.109e+06	2.50089e+06	9.40988e+06	646102	1.66136e+06	3.93761e+06	1.64334e+06	1.8653e+07	2.14656e+06	8.19444e+06	1.95134e+07	2.00146e+07	1.39165e+06	5.24139e+06	4.29497e+06	1.53748e+07	649651	Peak Found	High	High	High
Q9H299	SH3 domain-binding glutamic acid-rich-like protein 3 OS=Homo sapiens OX=9606 GN=SH3BGRL3 PE=1 SV=1	FALSE	22.725	32	4	51	4	93	10.4	4.93	71.08	cell organization and biogenesis	plasma membrane;other membranes;cytosol;nucleus;other cell component		Pf04908	83442	ENSG00000142669	SH3BGRL3	hsa:83442; Q5T122; Q9H299		VEGFA-VEGFR2 signaling	0.843	1.138	-0.25	0.19	0.592729	0.981991	8.45488e+06	9.85841e+06	1.81572e+07	1.09269e+07	1.39635e+06	1.42811e+07	1.76029e+07	9.17303e+06	1.00515e+07	1.03578e+07	2.63846e+07	7.67402e+06	3.26429e+06	4.02182e+06	6.97918e+06	1.37719e+07	9.15536e+06	8.86316e+06	High	High	High	High
P54920	Alpha-soluble NSF attachment protein OS=Homo sapiens OX=9606 GN=NAPA PE=1 SV=3	FALSE	40.011	45	10	87	10	295	33.2	5.36	70.99	cell-cell signaling;cell organization and biogenesis;transport;developmental processes;other biological processes	plasma membrane;other membranes;cytosol;other cell component	other molecular function	Pf14938	8775	ENSG00000105402	NAPA	A8K879; hsa:8775; P54920; Q96IK3; Q9BVJ3	COPI-dependent Golgi-to-ER retrograde traffic; COPI-mediated anterograde transport; Golgi Associated Vesicle Biogenesis; Intra-Golgi traffic; COPII-mediated vesicle transport; Retrograde transport at the Trans-Golgi-Network	Synaptic vesicle pathway; VEGFA-VEGFR2 signaling	0.828	1.244	-0.27	0.31	0.562582	0.834773	1.86348e+06	1.32939e+06	6.69245e+06	3.12939e+06	2.45411e+06	2.62825e+06	3.96066e+06	5.82939e+06	4.65992e+06	2.65663e+06	4.37525e+06	7.84603e+06	2.88296e+06	2.49808e+06	4.13834e+06	3.02176e+06	4.74531e+06	2.54882e+06	Peak Found	High	High	High
Q02878	60S ribosomal protein L6 OS=Homo sapiens OX=9606 GN=RPL6 PE=1 SV=3	FALSE	60.202	47	14	69	14	288	32.7	10.58	70.67	cell organization and biogenesis;protein metabolism;other metabolic processes;other biological processes	cytosol;ER/Golgi;translational apparatus;nucleus;other cell component	nucleic acid binding activity;other molecular function	Pf01159, Pf03868	6128	ENSG00000089009	RPL6	hsa:6128; Q02878; Q2M3Q3; Q8WW97	Regulation of expression of SLITs and ROBOs; L13a-mediated translational silencing of Ceruloplasmin expression; Formation of a pool of free 40S subunits; GTP hydrolysis and joining of the 60S ribosomal subunit; Major pathway of rRNA processing in the nucleolus and cytosol; Nonsense Mediated Decay (NMD) enhanced by the Exon Junction Complex (EJC); SRP-dependent cotranslational protein targeting to…	Cytoplasmic ribosomal proteins	2.06	2.437	1.04	1.29	0.0855747	0.0508177	366055	206896	512040	9.89765e+06	680795	1.3368e+06	1.23857e+06	1.56519e+06	7.07896e+06	177826	4.82485e+06	2.03675e+07	7.90157e+06	49907.6	2.33719e+06	1.50144e+06	9.93407e+06	202597	Peak Found	Peak Found	Peak Found	High
Q01518	Adenylyl cyclase-associated protein 1 OS=Homo sapiens OX=9606 GN=CAP1 PE=1 SV=5	FALSE	52.717	35	12	65	12	475	51.9	8.06	70.53	cell organization and biogenesis;transport;signal transduction;other biological processes	non-structural extracellular;plasma membrane;other membranes;cytoskeleton;other cytoplasmic organelle;other cell component	cytoskeletal activity;other molecular function	Pf01213, Pf08603	10487	ENSG00000131236	CAP1	hsa:10487; Q01518; Q53HR7; Q5T0S1; Q5T0S2; Q6I9U6	Neutrophil degranulation; Platelet degranulation ; Role of ABL in ROBO-SLIT signaling	Angiopoietin-like protein 8 regulatory pathway; Insulin signaling; Complement system in neuronal development and plasticity; Opioid receptor pathways	1.347	1.493	0.43	0.58	0.516763	0.495049	2.49747e+07	5.07146e+06	4.09077e+06	1.21802e+07	2.09859e+07	2.32027e+06	4.66478e+06	7.09959e+06	1.86473e+07	4.31615e+06	8.52078e+06	1.70835e+07	2.98841e+07	1.64333e+07	8.55422e+06	1.5757e+07	1.03922e+07	7.1709e+06	Peak Found	High	High	High
P10636-5	Isoform Tau-C of Microtubule-associated protein tau OS=Homo sapiens OX=9606 GN=MAPT	FALSE	80.071	59	18	67	1	410	42.6	7.37	70.26							MAPT	P10636-5			1.557	3.142	0.64	1.65	0.311426	0.0089933		138305						88848.5		300153		87475.5			91675.7		29006.2	76391.6	Not Found	High	Not Found	Not Found
Q9UII2	ATPase inhibitor, mitochondrial OS=Homo sapiens OX=9606 GN=ATP5IF1 PE=1 SV=1	FALSE	19.873	25	4	36	4	106	12.2	9.35	70.04	cell organization and biogenesis;other metabolic processes;stress response;transport;developmental processes;other biological processes	mitochondrion;other cell component	enzyme regulator activity;other molecular function	Pf04568	93974	ENSG00000130770; ENSG00000285390	ATP5IF1	hsa:93974; Q5JXL8; Q6IAQ7; Q9BSL9; Q9UII2		Electron transport chain: OXPHOS system in mitochondria	0.845	0.728	-0.24	-0.46	0.596488	0.238399	2.41821e+06	1.7375e+06	736614	823670	4.08551e+06	5.34515e+06	1.88453e+07	2.57993e+06	2.40546e+06	7.27946e+06	1.53631e+07	1.97157e+07	2.11121e+06	2.86257e+06	1.57153e+07	1.74873e+06	2.22748e+07	7.25088e+06	High	High	High	High
P20674	Cytochrome c oxidase subunit 5A, mitochondrial OS=Homo sapiens OX=9606 GN=COX5A PE=1 SV=2	FALSE	22.277	47	5	64	5	150	16.8	6.79	69.91	other metabolic processes;transport	other membranes;mitochondrion	transporter activity;other molecular function	Pf02284	9377	ENSG00000178741	COX5A	hsa:9377; P20674; P30045; Q8TB65	Respiratory electron transport; Mitochondrial protein degradation; TP53 Regulates Metabolic Genes; Cytoprotection by HMOX1	Electron transport chain: OXPHOS system in mitochondria; Nonalcoholic fatty liver disease; Mitochondrial complex IV assembly; 5q35 copy number variation; Arachidonate epoxygenase / epoxide hydrolase	0.692	0.673	-0.53	-0.57	0.301195	0.165802	3.42359e+06	6.3685e+06	7.98122e+06	5.25268e+06	1.20232e+06	9.40259e+06	7.80893e+06	7.09688e+06	3.2321e+06	9.26263e+06	8.82053e+06	5.07155e+06	3.47832e+06	9.51481e+06	8.91044e+06	7.9326e+06	4.45191e+06	1.10206e+07	Peak Found	High	High	High
P58546	Myotrophin OS=Homo sapiens OX=9606 GN=MTPN PE=1 SV=2	FALSE	17.165	35	4	57	4	118	12.9	5.52	69.61	cell organization and biogenesis;other metabolic processes;developmental processes;other biological processes	cytosol;cytoskeleton;nucleus;other cell component	nucleic acid binding activity	Pf12796	136319	ENSG00000105887	MTPN	hsa:136319; P58546			0.822	0.875	-0.28	-0.19	0.550679	0.482605	1.68961e+07	2.72666e+07	1.73811e+07	1.42651e+07	3.70497e+06	2.679e+07	2.1214e+07	1.72226e+07	1.21382e+07	1.42553e+07	1.60616e+07	1.54422e+07	1.16724e+07	2.08596e+07	1.8241e+07	1.45654e+07	1.54778e+07	1.00419e+07	High	High	High	High
P61088	Ubiquitin-conjugating enzyme E2 N OS=Homo sapiens OX=9606 GN=UBE2N PE=1 SV=1	FALSE	22.412	66	7	59	7	152	17.1	6.57	69.47	protein metabolism;DNA metabolism;other metabolic processes;stress response;signal transduction;other biological processes	cytosol;nucleus;other cell component	enzyme regulator activity;other molecular function	Pf00179	7334	ENSG00000177889	UBE2N	hsa:7334; P61088; Q16781; Q53Y81	FCERI mediated NF-kB activation; E3 ubiquitin ligases ubiquitinate target proteins; Recruitment and ATM-mediated phosphorylation of repair and signaling proteins at DNA double strand breaks; Processing of DNA double-strand break ends; G2/M DNA damage checkpoint; Nonhomologous End-Joining (NHEJ); Downstream TCR signaling; Antigen processing: Ubiquitination & Proteasome degradation; CLEC7A (Dectin-…	IL-1 signaling pathway; Interleukin-1 induced activation of NF-kB; MYD88 distinct input-output pathway; Prader-Willi and Angelman syndrome; 3q29 copy number variation syndrome	0.732	0.868	-0.45	-0.2	0.373756	0.468708	6.08754e+06	2.59588e+06	6.86771e+06	3.61203e+06	2.93634e+06	6.43391e+06	4.95753e+06	4.96328e+06	3.48271e+06	4.95984e+06	4.64199e+06	1.78144e+06	1.09482e+06	3.09272e+06	5.37821e+06	4.79948e+06	3.87412e+06	2.58768e+06	High	High	High	High
P14927	Cytochrome b-c1 complex subunit 7 OS=Homo sapiens OX=9606 GN=UQCRB PE=1 SV=2	FALSE	20.188	47	6	49	6	111	13.5	8.78	68.71	other metabolic processes	other membranes;mitochondrion		Pf02271	7381	ENSG00000156467	UQCRB	E5RJU0; hsa:7381; P14927; Q6FGD1	Respiratory electron transport	Electron transport chain: OXPHOS system in mitochondria; Nonalcoholic fatty liver disease; Mitochondrial complex III assembly	0.725	0.879	-0.46	-0.19	0.360411	0.488667	3.58578e+06	5.19192e+06	7.043e+06	3.76015e+06	2.50128e+06	8.88236e+06	7.4477e+06	5.73235e+06	1.5786e+06	9.56653e+06	5.45557e+06	3.22159e+06	1.2323e+06	5.44907e+06	8.10497e+06	2.49904e+06	3.58563e+06	6.2077e+06	High	High	High	High
P13796	Plastin-2 OS=Homo sapiens OX=9606 GN=LCP1 PE=1 SV=6	FALSE	61.658	38	18	65	15	627	70.2	5.43	68.67	cell organization and biogenesis;signal transduction;other biological processes	plasma membrane;other membranes;cytosol;cytoskeleton;other cell component	signal transduction activity or receptor binding;cytoskeletal activity;other molecular function	Pf00036, Pf00307	3936	ENSG00000136167	LCP1	B2R613; B4DUA0; hsa:3936; P13796; Q5TBN4	Gene and protein expression by JAK-STAT signaling after Interleukin-12 stimulation		1.428	4.509	0.51	2.17	0.427197	0.000386469	849955	1.84114e+06	622229	891235	281980		1.15209e+06	369435	4.0485e+06	14025	6.91326e+06	1.39522e+06	877607	251614	269180	446266	499284	440707	Peak Found	High	Peak Found	Peak Found
P10909	Clusterin OS=Homo sapiens OX=9606 GN=CLU PE=1 SV=1	FALSE	37.416	29	10	70	10	449	52.5	6.27	68.38	cell cycle OR cell proliferation;cell organization and biogenesis;protein metabolism;other metabolic processes;stress response;transport;developmental processes;signal transduction;other biological processes	non-structural extracellular;other membranes;cytosol;mitochondrion;ER/Golgi;nucleus;other cell component	signal transduction activity or receptor binding;cytoskeletal activity;other molecular function	Pf01093	1191	ENSG00000120885	CLU	B2R9Q1; B3KSE6; hsa:1191; P10909; P11380; P11381; Q2TU75; Q5HYC1; Q7Z5B9	Regulation of Complement cascade; Platelet degranulation ; Antimicrobial peptides; Terminal pathway of complement	Dengue-2 interactions with complement and coagulation cascades; Male infertility; Complement system in neuronal development and plasticity; Complement and coagulation cascades	1.527	1.386	0.61	0.47	0.334949	0.624069	1.30962e+07	3.01006e+06	2.04186e+06	5.60168e+06	1.09125e+07	952127	3.49391e+06	1.68858e+06	3.66141e+06	3.10135e+06	3.18883e+06	928898	2.56588e+06	2.30966e+06	9.93457e+06	2.58996e+06	1.46726e+06	1.46387e+06	High	High	High	High
Q92597	Protein NDRG1 OS=Homo sapiens OX=9606 GN=NDRG1 PE=1 SV=1	FALSE	55.513	40	9	49	9	394	42.8	5.82	68.26	cell organization and biogenesis;stress response;developmental processes;signal transduction;other biological processes	plasma membrane;other membranes;cytosol;cytoskeleton;nucleus;other cytoplasmic organelle;other cell component	cytoskeletal activity;other molecular function	Pf03096	10397	ENSG00000104419	NDRG1	B3KR80; B7Z446; hsa:10397; O15207; Q6IBG2; Q92597; Q9NYR6; Q9UK29	TP53 regulates transcription of several additional cell death genes whose specific roles in p53-dependent apoptosis remain uncertain	Androgen receptor network in prostate cancer; VEGFA-VEGFR2 signaling; Hippo-YAP signaling; Leukocyte-intrinsic Hippo pathway functions; Intracellular trafficking proteins involved in CMT neuropathy; Pleural mesothelioma; Macrophage-stimulating protein (MSP) signaling network map	0.783	2.127	-0.35	1.09	0.470324	0.109477	759976	1.71924e+06	2.52011e+06	2.31056e+06	1.58066e+06	2.18745e+06	1.07443e+06	2.58906e+06	3.56575e+06	1.15422e+06	4.47841e+06	2.07209e+07	4.60624e+06	995817	3.18492e+06	1.73869e+06	4.92213e+06	1.30904e+06	Peak Found	High	High	High
P02754	SWISS-PROT:P02754 Beta-lactoglobulin - Bos taurus (Bovine).	TRUE	36.717	51	7	67	7	162	18.3	4.92	68.24											0.782	0.842	-0.35	-0.25	0.470137	0.421168	1.55158e+07	1.95781e+07	1.09781e+06	3.24166e+06	1.91593e+07	3.32463e+06	3.77017e+07	2.50474e+06	1.86098e+06	1.82439e+06	1.72507e+07	253092	728654	904012	2.5371e+06	3.62551e+06	3.8106e+06	1.8927e+06	High	High	Peak Found	High
P61158	Actin-related protein 3 OS=Homo sapiens OX=9606 GN=ACTR3 PE=1 SV=3	FALSE	38.947	35	11	71	11	418	47.3	5.88	68.16	cell cycle OR cell proliferation;cell organization and biogenesis;stress response;other biological processes	cytosol;cytoskeleton;nucleus;other cell component	cytoskeletal activity;other molecular function	Pf00022	10096	ENSG00000115091	ACTR3	hsa:10096; P32391; P61158; Q53QM2	EPHB-mediated forward signaling; Regulation of actin dynamics for phagocytic cup formation; FCGR3A-mediated phagocytosis; RHO GTPases Activate WASPs and WAVEs; Clathrin-mediated endocytosis	Physico-chemical features and toxicity-associated pathways	0.987	1.842	-0.02	0.88	0.890769	0.219615	2.63278e+06	499478	1.33893e+06	8.31408e+06	2.86359e+06	1.47666e+06	3.11685e+06	2.53311e+06	9.566e+06	844835	6.0707e+06	1.46805e+07	9.12691e+06	1.13932e+06	3.80665e+06	3.91749e+06	8.30684e+06	448621	Peak Found	Peak Found	High	High
P08493	Matrix Gla protein OS=Homo sapiens OX=9606 GN=MGP PE=1 SV=2	FALSE	18.196	33	4	46	4	103	12.3	9.67	67.64	developmental processes;other biological processes	extracellular matrix	extracellular structural activity;bone, tooth or skin structural activity;other molecular function		4256	ENSG00000111341	MGP	A0M8W5; B2R519; hsa:4256; J3KMX7; P08493; Q2TU41; Q567P9; Q6ICN5		NOTCH1 regulation of endothelial cell calcification; Endochondral ossification; Endochondral ossification with skeletal dysplasias	0.561	0.914	-0.83	-0.13	0.118384	0.554268	2.31606e+06	5.85506e+06	6.83769e+06	3.24682e+06	2.06044e+07	2.41434e+06	4.89591e+06	1.42711e+07	1.07356e+07	2.17058e+06	2.24968e+06	2.55881e+07	2.14984e+06	1.53115e+06	1.64922e+07	1.22338e+07	3.90873e+06	3.94183e+06	High	High	High	High
P18206	Vinculin OS=Homo sapiens OX=9606 GN=VCL PE=1 SV=4	FALSE	89.527	31	29	92	29	1134	123.7	5.66	67.61	cell adhesion;cell organization and biogenesis;developmental processes;other biological processes	non-structural extracellular;plasma membrane;other membranes;cytosol;cytoskeleton;other cell component	cytoskeletal activity;other molecular function	Pf01044	7414	ENSG00000035403	VCL	hsa:7414; P18206; Q16450; Q5SWX2; Q7Z3B8; Q8IXU7	Platelet degranulation ; Neutrophil degranulation; Signaling by BRAF and RAF1 fusions; Signaling by ALK fusions and activated point mutants; Smooth Muscle Contraction; Signaling by moderate kinase activity BRAF mutants; Paradoxical activation of RAF signaling by kinase inactive BRAF; Signaling downstream of RAS mutants; Signaling by RAF1 mutants; MAP2K and MAPK activation; Signaling by high-kinas…	Integrin-mediated cell adhesion; Primary focal segmental glomerulosclerosis (FSGS); Focal adhesion; VEGFA-VEGFR2 signaling; MFAP5 effect on permeability and motility of endothelial cells via cytoskeleton rearrangement; Melanoma; Regulation of actin cytoskeleton	1.636	1.539	0.71	0.62	0.255356	0.446744	2.16528e+06	2.19771e+06	6.47231e+06	6.77446e+06	1.50656e+06	868556	2.59506e+06	940991	3.69939e+06	429079	6.82783e+06	7.14074e+06	3.31758e+06	343663	2.36553e+06	1.53007e+06	5.85697e+06	936555	Peak Found	High	High	High
P99999	Cytochrome c OS=Homo sapiens OX=9606 GN=CYCS PE=1 SV=2	FALSE	16.869	41	4	61	4	105	11.7	9.57	67.15	other metabolic processes;signal transduction;other biological processes	other membranes;cytosol;mitochondrion;nucleus	other molecular function	Pf00034	54205	ENSG00000172115	CYCS	A4D166; B2R4I1; hsa:54205; P00001; P99999; Q6NUR2; Q6NX69; Q96BV4	Respiratory electron transport; Detoxification of Reactive Oxygen Species; Transcriptional activation of mitochondrial biogenesis; TP53 Regulates Metabolic Genes; Cytoprotection by HMOX1; Activation of caspases through apoptosome-mediated cleavage; SMAC (DIABLO) binds to IAPs ; SMAC(DIABLO)-mediated dissociation of IAP:caspase complexes ; Regulation of the apoptosome activity; Release of apoptoti…	miRNA regulation of DNA damage response; Apoptosis modulation and signaling; Alzheimer's disease and miRNA effects; AGE/RAGE pathway; Parkinson's disease pathway; Nanomaterial induced apoptosis; Apoptosis; Fas ligand pathway and stress induction of heat shock proteins; Apoptosis modulation by HSP70; VEGFA-VEGFR2 signaling; Oxidative damage response; NO/cGMP/PKG mediated neuroprotection; Chromosom…	0.641	0.881	-0.64	-0.18	0.220749	0.492966	3.22012e+06	2.60241e+06	3.18631e+06	2.09083e+06	2.67474e+06	5.58131e+06	4.04777e+06	4.92891e+06	2.04964e+06	4.66927e+06	1.68612e+06	2.35817e+06	2.20612e+06	5.00393e+06	5.43779e+06	2.52942e+06	1.43869e+06	2.21538e+06	High	High	High	High
P01034	Cystatin-C OS=Homo sapiens OX=9606 GN=CST3 PE=1 SV=1	FALSE	13.462	19	3	52	3	146	15.8	8.75	66.88	cell organization and biogenesis;stress response;other biological processes	non-structural extracellular;plasma membrane;other membranes;ER/Golgi;other cell component	enzyme regulator activity;other molecular function	Pf00031	1471	ENSG00000101439	CST3	B2R5J9; D3DW42; hsa:1471; P01034; Q6FGW9	Neutrophil degranulation; Amyloid fiber formation; Regulation of Insulin-like Growth Factor (IGF) transport and uptake by Insulin-like Growth Factor Binding Proteins (IGFBPs); Post-translational protein phosphorylation		2.314	0.53	1.21	-0.92	0.0441645	0.0450255	9.31188e+06	1.49743e+07	5.47721e+06	9.16787e+06	9.21842e+06	3.87585e+06	4.84743e+06	4.58924e+06	6.20852e+06	5.11838e+06	3.18699e+06	2.44453e+06	1.5882e+06	3.25234e+06	1.00614e+07	1.00656e+07	5.86525e+06	4.3806e+06	High	High	High	High
Q96A26	Protein FAM162A OS=Homo sapiens OX=9606 GN=FAM162A PE=1 SV=2	FALSE	23.108	33	6	56	6	154	17.3	9.77	66.86	stress response;other biological processes	other membranes;cytosol;mitochondrion		Pf06388	26355	ENSG00000114023	FAM162A	hsa:26355; Q96A26; Q9NRN6; Q9UJX8			0.832	0.79	-0.27	-0.34	0.569873	0.332028	2.8406e+06	4.74342e+06	4.89738e+06	3.50842e+06	955661	5.46285e+06	4.27441e+06	4.28092e+06	3.26801e+06	4.01155e+06	8.0159e+06	2.6893e+06	406951	7.2525e+06	5.32294e+06	4.46129e+06	2.28707e+06	5.38026e+06	High	High	High	High
Q9BUF5	Tubulin beta-6 chain OS=Homo sapiens OX=9606 GN=TUBB6 PE=1 SV=1	FALSE	35.867	19	8	64	2	446	49.8	4.88	66.71	cell cycle OR cell proliferation;cell organization and biogenesis	cytoskeleton;other cell component	cytoskeletal activity;other molecular function	Pf00091, Pf03953	84617	ENSG00000176014	TUBB6	B3KM76; hsa:84617; Q9BUF5; Q9HA42	Recycling pathway of L1; Separation of Sister Chromatids; Resolution of Sister Chromatid Cohesion; RHO GTPases Activate Formins; EML4 and NUDC in mitotic spindle formation; HCMV Early Events; Intraflagellar transport; COPI-dependent Golgi-to-ER retrograde traffic; The role of GTSE1 in G2/M progression after G2 checkpoint; Translocation of SLC2A4 (GLUT4) to the plasma membrane; Microtubule-depende…	Alzheimer's disease and miRNA effects; Pathogenic Escherichia coli infection; Parkin-ubiquitin proteasomal system pathway; Alzheimer's disease	0.01	1.664	-6.64	0.73	1e-17	0.335487								106244	111937	100240	40623.4	144151			29009.6		76350.6		Not Found	Not Found	Not Found	Not Found
Q15056	Eukaryotic translation initiation factor 4H OS=Homo sapiens OX=9606 GN=EIF4H PE=1 SV=5	FALSE	18.224	33	5	58	5	248	27.4	7.23	66.68	protein metabolism;other metabolic processes;other biological processes	cytosol;translational apparatus;other cell component	nucleic acid binding activity	Pf00076	7458	ENSG00000106682	EIF4H	A8K3R1; D3DXF6; D3DXF8; hsa:7458; Q15056	L13a-mediated translational silencing of Ceruloplasmin expression; GTP hydrolysis and joining of the 60S ribosomal subunit; Translation initiation complex formation; Ribosomal scanning and start codon recognition	Translation factors; 7q11.23 copy number variation syndrome	1.391	0.834	0.48	-0.26	0.465827	0.408251	3.66957e+06	7.11952e+06	9.03304e+06	5.37299e+06	2.78894e+06	6.20845e+06	6.60477e+06	4.99465e+06	3.47246e+06	7.02644e+06	7.20429e+06	5.46494e+06	3.75908e+06	9.22437e+06	4.69953e+06	5.09668e+06	3.18101e+06	1.14723e+07	High	High	High	High
O00299	Chloride intracellular channel protein 1 OS=Homo sapiens OX=9606 GN=CLIC1 PE=1 SV=4	FALSE	27.657	39	7	79	7	241	26.9	5.17	66.42	transport;signal transduction;other biological processes	non-structural extracellular;plasma membrane;other membranes;mitochondrion;ER/Golgi;nucleus;other cell component	transporter activity	Pf13409, Pf13410	1192	ENSG00000206394; ENSG00000213719; ENSG00000223639; ENSG00000226248; ENSG00000226417; ENSG00000226651; ENSG00000230685	CLIC1	hsa:1192; O00299; Q15089; Q502X1		VEGFA-VEGFR2 signaling	0.802	1.118	-0.32	0.16	0.50985	0.945319	2.41568e+06	3.13297e+06	6.5454e+06	3.65828e+06	4.01879e+06	4.60849e+06	5.44948e+06	7.39604e+06	5.12445e+06	4.13568e+06	6.27264e+06	8.85587e+06	4.38804e+06	3.51328e+06	7.80428e+06	2.72602e+06	8.79725e+06	2.96157e+06	High	High	High	High
P21796	Voltage-dependent anion-selective channel protein 1 OS=Homo sapiens OX=9606 GN=VDAC1 PE=1 SV=2	FALSE	37.723	44	8	68	7	283	30.8	8.54	65.44	cell-cell signaling;other metabolic processes;stress response;transport;other biological processes	plasma membrane;other membranes;mitochondrion;other cell component	transporter activity;other molecular function	Pf01459	7416	ENSG00000213585	VDAC1	B3KVK4; D3DQ93; P21796; Q5FVE7; Q9UIQ5; Q9UPL0	Ub-specific processing proteases; Pyruvate metabolism; Mitochondrial protein import; PINK1-PRKN Mediated Mitophagy; Mitochondrial calcium ion transport	Alzheimer's disease and miRNA effects; Alzheimer's disease; Arsenic metabolism and reactive oxygen species generation; Cholesterol metabolism; Fatty acids and lipoproteins transport in hepatocytes	0.927	1.496	-0.11	0.58	0.76896	0.491994	3.3099e+06	211555	1.80114e+06	1.1997e+07	3.5152e+06	2.69984e+06	2.47678e+06	2.84068e+06	6.70308e+06	813335	4.21702e+06	1.07025e+07	5.88148e+06	832896	3.65855e+06	3.19672e+06	8.35465e+06	125503	High	Peak Found	High	High
P01024	Complement C3 OS=Homo sapiens OX=9606 GN=C3 PE=1 SV=2	FALSE	128.161	32	41	141	41	1663	187	6.4	65.08	cell organization and biogenesis;other metabolic processes;stress response;developmental processes;signal transduction;other biological processes	non-structural extracellular;plasma membrane;other membranes;ER/Golgi;other cytoplasmic organelle;other cell component	signal transduction activity or receptor binding;enzyme regulator activity	Pf00207, Pf01759, Pf01821, Pf01835, Pf07677, Pf07678, Pf07703, Pf17789, Pf17790, Pf17791, Pf21308, Pf21406	718	ENSG00000125730	C3	A7E236; hsa:718; P01024	Neutrophil degranulation; Immunoregulatory interactions between a Lymphoid and a non-Lymphoid cell; Regulation of Complement cascade; G alpha (i) signalling events; Peptide ligand-binding receptors; Regulation of Insulin-like Growth Factor (IGF) transport and uptake by Insulin-like Growth Factor Binding Proteins (IGFBPs); Post-translational protein phosphorylation; Purinergic signaling in leishma…	Allograft rejection; Complement system; Dengue-2 interactions with complement and coagulation cascades; TYROBP causal network in microglia; Cells and molecules involved in local acute inflammatory response ; 16p11.2 distal deletion syndrome; Complement system in neuronal development and plasticity; Acquired partial lipodystrophy / Barraquer-Simons syndrome; Complement-mediated inflammation of pul…	1.705	1.258	0.77	0.33	0.214378	0.812589	1.60153e+06	3.27775e+06	869838	6.56387e+06	1.17839e+06	882615	3.49273e+06	1.49578e+06	6.12694e+06	1.06422e+07	4.63984e+06	1.50609e+07	2.96864e+07	714116	5.23252e+06	2.00834e+06	2.09894e+07	1.19551e+06	Peak Found	High	Peak Found	High
P06748	Nucleophosmin OS=Homo sapiens OX=9606 GN=NPM1 PE=1 SV=2	FALSE	36.653	34	8	104	8	294	32.6	4.78	64.9	cell cycle OR cell proliferation;cell organization and biogenesis;DNA metabolism;other metabolic processes;stress response;transport;signal transduction;other biological processes	cytosol;cytoskeleton;translational apparatus;nucleus;other cell component	enzyme regulator activity;translation activity;nucleic acid binding activity;other molecular function	Pf03066, Pf16276	4869	ENSG00000181163	NPM1	A8K3N7; B5BU00; D3DQL6; hsa:4869; P06748; P08693; Q12826; Q13440; Q13441; Q14115; Q5EU94; Q5EU95; Q5EU96; Q5EU97; Q5EU98; Q5EU99; Q6V962; Q8WTW5; Q96AT6; Q96DC4; Q96EA5; Q9BYG9; Q9UDJ7	TP53 regulates transcription of additional cell cycle genes whose exact role in the p53 pathway remain uncertain; PKR-mediated signaling; Nuclear import of Rev protein; Deposition of new CENPA-containing nucleosomes at the centromere; SUMOylation of transcription cofactors; ALK mutants bind TKIs; Signaling by ALK fusions and activated point mutants; TFAP2A acts as a transcriptional repressor duri…		1.201	1.017	0.26	0.02	0.719906	0.753295	4.78942e+06	3.85784e+06	6.82063e+06	3.71765e+06	3.08049e+06	5.67182e+06	3.46375e+06	2.35058e+06	5.12626e+06	3.07016e+06	7.95481e+06	7.45655e+06	4.32537e+06	5.01632e+06	4.61665e+06	5.26086e+06	4.98164e+06	5.66248e+06	High	High	High	High
P14625	Endoplasmin OS=Homo sapiens OX=9606 GN=HSP90B1 PE=1 SV=1	FALSE	54.5	24	17	63	16	803	92.4	4.84	64.49	cell organization and biogenesis;protein metabolism;other metabolic processes;stress response;transport;other biological processes	non-structural extracellular;plasma membrane;other membranes;cytosol;ER/Golgi;other cell component	signal transduction activity or receptor binding;nucleic acid binding activity;other molecular function	Pf00183, Pf13589	7184	ENSG00000166598	HSP90B1	hsa:7184; P14625; Q96A97	Regulation of Insulin-like Growth Factor (IGF) transport and uptake by Insulin-like Growth Factor Binding Proteins (IGFBPs); Post-translational protein phosphorylation; Interleukin-4 and Interleukin-13 signaling; Trafficking and processing of endosomal TLR; Scavenging by Class A Receptors; ATF6 (ATF6-alpha) activates chaperone genes	Photodynamic therapy-induced unfolded protein response; Focal adhesion: PI3K-Akt-mTOR-signaling pathway; Prion disease pathway; PI3K-Akt signaling pathway; Sudden infant death syndrome (SIDS) susceptibility pathways	1.164	1.174	0.22	0.23	0.779861	0.952706	508486	789191	1.45301e+06	1.89907e+06	1.16738e+06	1.54218e+06	1.43188e+06	1.02127e+06	4.15223e+06	742123	3.10131e+06	1.02741e+07	5.23111e+06	3.38876e+06	5.24364e+06	2.98205e+06	5.56206e+06	6.38941e+06	Peak Found	High	High	High
P30043	Flavin reductase (NADPH) OS=Homo sapiens OX=9606 GN=BLVRB PE=1 SV=3	FALSE	33.459	47	6	64	6	206	22.1	7.65	64.13	other metabolic processes	plasma membrane;other membranes;cytosol;nucleus;other cell component	other molecular function	Pf13460	645	ENSG00000090013	BLVRB	A6NKD8; B2R5C6; hsa:645; P30043; P32078; P53005; Q32LZ2	Cytoprotection by HMOX1; Heme degradation	Nuclear receptors meta-pathway; NRF2 pathway; IL-10 anti-inflammatory signaling pathway	1.12	1.423	0.16	0.51	0.85468	0.577345	2.07762e+06	407049	5.29697e+06	4.28975e+06	3.0854e+06	2.9555e+06	4.57044e+06	3.97568e+06	4.55105e+06	2.97569e+06	4.4783e+06	6.22683e+06	1.96929e+06	1.34624e+06	2.41702e+06	2.07204e+06	5.73597e+06	699268	High	Peak Found	High	High
P62942	Peptidyl-prolyl cis-trans isomerase FKBP1A OS=Homo sapiens OX=9606 GN=FKBP1A PE=1 SV=2	FALSE	9.373	26	2	28	2	108	11.9	8.16	63.79	cell organization and biogenesis;protein metabolism;other metabolic processes;transport;developmental processes;other biological processes	plasma membrane;other membranes;cytosol;cytoskeleton;ER/Golgi;other cell component	signal transduction activity or receptor binding;other molecular function	Pf00254	2280	ENSG00000088832	FKBP1A	D3DVW6; hsa:2280; P20071; P62942; Q4VC47; Q6FGD9; Q6LEU3; Q9H103; Q9H566	Potential therapeutics for SARS; mTORC1-mediated signalling; SARS-CoV-1 activates/modulates innate immune responses; TGF-beta receptor signaling activates SMADs; Calcineurin activates NFAT; TGF-beta receptor signaling in EMT (epithelial to mesenchymal transition); TGFBR1 LBD Mutants in Cancer	Target of rapamycin signaling; Spinal cord injury; Head and neck squamous cell carcinoma; TGF-beta receptor signaling in skeletal dysplasias; Affected pathways in Duchenne muscular dystrophy; Calcium regulation in cardiac cells; TGF-beta receptor signaling	0.872	1.005	-0.2	0.01	0.65257	0.731602	9.62228e+06	3.8731e+07	6.30178e+07	2.62958e+07	2.59867e+07	5.96271e+07	4.71558e+07	5.65509e+07	2.47289e+07	7.1701e+07	5.46174e+07	4.50631e+07	1.68594e+07	3.32369e+07	5.21352e+07	3.40553e+07	3.6156e+07	6.69312e+07	Peak Found	High	High	High
Q14CN2	Calcium-activated chloride channel regulator 4 OS=Homo sapiens OX=9606 GN=CLCA4 PE=1 SV=2	FALSE	59.907	25	15	85	15	919	101.2	5.47	63.71	protein metabolism;transport	non-structural extracellular;plasma membrane;other membranes	transporter activity;other molecular function	Pf00092, Pf08434	22802	ENSG00000016602	CLCA4	A8MQC9; B7Z1Q5; hsa:22802; Q14CN2; Q6UX81; Q9UNF7	Stimuli-sensing channels		0.877	1.285	-0.19	0.36	0.663881	0.769895	2.35492e+06	1.75005e+06	3.36947e+06	1.11036e+07	1.0605e+06	5.26144e+06	5.20764e+06	4.92773e+06	5.72666e+06	5.87996e+06	7.95094e+06	5.25949e+06	1.67853e+07	4.2164e+06	7.53101e+06	4.26715e+06	5.646e+06	1.50673e+06	High	High	High	High
P01871	Immunoglobulin heavy constant mu OS=Homo sapiens OX=9606 GN=IGHM PE=1 SV=4	FALSE	41.626	26	11	66	11	453	49.4	6.77	63.38											3.501	1.082	1.81	0.11	0.0022397	0.879029	587407	297789	258673	1.55325e+07	800610	532814	3.9768e+06	1.01469e+06	1.12372e+06	3.32326e+06	1.31632e+06	9.03933e+06	1.06228e+07	1.15e+06	2.294e+06	5.85594e+06	8.52895e+06	187060	Peak Found	Peak Found	Peak Found	High
P12532	Creatine kinase U-type, mitochondrial OS=Homo sapiens OX=9606 GN=CKMT1B PE=1 SV=1	FALSE	46.926	34	11	96	11	417	47	8.34	63.34	other metabolic processes	other membranes;mitochondrion	kinase activity;other molecular function	Pf00217, Pf02807	1159; 548596	ENSG00000223572; ENSG00000237289	CKMT1A; CKMT1B	B4DIT8; B7ZA09; hsa:1159; hsa:548596; P12532; Q0VAM3; Q32NF6; Q53FC4	Creatine metabolism		1.203	1.286	0.27	0.36	0.716579	0.76858	1.24868e+06	489323	6.61959e+06	1.21034e+07	1.05268e+06	4.59901e+06	3.74697e+06	6.73632e+06	4.37412e+06	1.82188e+06	4.38317e+06	1.03287e+07	6.74301e+06	1.64469e+06	4.02702e+06	5.80365e+06	6.94936e+06	1.84119e+06	Peak Found	Peak Found	High	High
P00167	Cytochrome b5 OS=Homo sapiens OX=9606 GN=CYB5A PE=1 SV=2	FALSE	24.649	43	4	54	4	134	15.3	4.96	63.21	transport	other membranes;cytosol;mitochondrion;ER/Golgi;other cell component	transporter activity;other molecular function	Pf00173	1528	ENSG00000166347	CYB5A	A8MV91; F8WEU4; hsa:1528; P00167; Q6IB14	Vitamin C (ascorbate) metabolism	Oxidation by cytochrome P450	0.657	0.736	-0.61	-0.44	0.244601	0.2493	1.50202e+06	2.56406e+06	3.40333e+06	1.77921e+06	2.68615e+06	3.9174e+06	3.86565e+06	3.41031e+06	1.46482e+06	3.68272e+06	3.5412e+06	2.1737e+06	442251	3.8925e+06	4.64943e+06	1.56911e+06	1.9354e+06	3.24828e+06	High	High	High	High
P02663	SWISS-PROT:P02663 Alpha-S2-casein [Contains: Casocidin-1 - Bos taurus (Bovine).	TRUE	35.731	34	7	58	7	207	24.3	8.27	62.85											0.775	1.326	-0.37	0.41	0.455548	0.707833	1.08274e+07	1.97606e+08	2.81189e+06	1.80804e+06	1.73376e+07	5.2823e+06	2.37666e+07	2.47654e+06	2.15572e+06	946653	3.49124e+07	1.45291e+06	3.77814e+06	2.02401e+06	3.3508e+06	7.8268e+06	1.79608e+06	1.478e+06	High	High	High	Peak Found
P55072	Transitional endoplasmic reticulum ATPase OS=Homo sapiens OX=9606 GN=VCP PE=1 SV=4	FALSE	75.306	36	22	109	22	806	89.3	5.26	62.62	cell cycle OR cell proliferation;cell organization and biogenesis;protein metabolism;DNA metabolism;other metabolic processes;stress response;transport;signal transduction;other biological processes	non-structural extracellular;other membranes;cytosol;ER/Golgi;nucleus;other cytoplasmic organelle;other cell component	signal transduction activity or receptor binding;enzyme regulator activity;other molecular function	Pf00004, Pf02359, Pf02933, Pf17862	7415	ENSG00000165280	VCP	B2R5T8; P55072; Q0V924; Q2TAI5; Q969G7; Q9UCD5; V9HW80	Neutrophil degranulation; ABC-family proteins mediated transport; Hedgehog ligand biogenesis; Hh mutants are degraded by ERAD; Defective CFTR causes cystic fibrosis; Neddylation; KEAP1-NFE2L2 pathway; RHOH GTPase cycle; E3 ubiquitin ligases ubiquitinate target proteins; Aggrephagy; Attachment and Entry; Attachment and Entry; Ovarian tumor domain proteases; Josephin domain DUBs; Protein methylatio…	Alstrom syndrome; Clock-controlled autophagy in bone metabolism; HDAC6 interactions in the central nervous system	1.073	1.408	0.1	0.49	0.941106	0.596466	1.81915e+06	1.83174e+06	4.07874e+06	1.46787e+07	1.878e+07	2.37863e+06	5.02308e+06	2.29513e+06	9.28412e+06	2.92203e+06	1.42402e+07	1.67272e+07	1.35622e+07	3.16635e+06	1.38681e+07	4.91829e+06	1.4626e+07	1.51746e+06	Peak Found	Peak Found	High	High
O43768	Alpha-endosulfine OS=Homo sapiens OX=9606 GN=ENSA PE=1 SV=1	FALSE	27.924	62	7	85	6	121	13.4	7.24	62.6	cell cycle OR cell proliferation;other biological processes	nucleus;other cell component	signal transduction activity or receptor binding;enzyme regulator activity;other molecular function	Pf04667	2029	ENSG00000143420	ENSA	A8K1Z9; E9PB69; hsa:2029; O43768; Q5T5H2; Q68D48; Q6FHW0; Q6IAM4; Q6NUL2; Q6VUC6; Q6VUC7; Q6VUC8; Q6VUC9; Q6VUD0; Q6VUD1; Q9NRZ0	MASTL Facilitates Mitotic Progression		0.756	0.881	-0.4	-0.18	0.417759	0.492576	3.97571e+06	8.75475e+06	6.39958e+06	2.51919e+06	8.42118e+06	6.70895e+06	9.01329e+06	5.72866e+06	2.7794e+06	1.17028e+07	5.63669e+06	4.08863e+06	4.65469e+06	8.23582e+06	6.2437e+06	4.56702e+06	3.67852e+06	5.45593e+06	High	High	High	High
Q9UJ70	N-acetyl-D-glucosamine kinase OS=Homo sapiens OX=9606 GN=NAGK PE=1 SV=4	FALSE	42.103	39	10	68	10	344	37.4	6.24	62.23	other metabolic processes;stress response;other biological processes	cytosol	kinase activity;other molecular function	Pf01869	55577	ENSG00000124357	NAGK	B4DLZ5; hsa:55577; Q53HD5; Q6IA84; Q9BS29; Q9BVP0; Q9NV37; Q9UJ70	Synthesis of UDP-N-acetyl-glucosamine		1	1.256	0	0.33	0.918038	0.814909	612430	163905	1.1298e+06	2.42096e+06	582510	661050	1.84496e+06	1.13909e+06	3.80313e+06	210347	3.07278e+06	9.09859e+06	4.63808e+06	120225	2.65643e+06	1.46419e+06	7.23751e+06	280990	Peak Found	Peak Found	High	High
O95833	Chloride intracellular channel protein 3 OS=Homo sapiens OX=9606 GN=CLIC3 PE=1 SV=2	FALSE	41.021	53	10	106	10	236	26.6	6.43	62.16	transport;signal transduction	other membranes;nucleus;other cell component	transporter activity	Pf13409, Pf13410	9022	ENSG00000169583	CLIC3	hsa:9022; O95833; Q5SPZ7			1.098	1.428	0.13	0.51	0.895565	0.570574	2.37356e+06	4.55803e+06	1.59355e+07	3.59974e+06	2.23084e+06	5.26847e+06	3.45074e+06	6.48754e+06	5.32844e+06	6.52419e+06	7.32424e+06	1.21688e+07	2.23789e+06	4.93145e+06	4.15951e+06	1.9323e+06	7.3827e+06	4.76905e+06	High	High	High	High
P61769	Beta-2-microglobulin OS=Homo sapiens OX=9606 GN=B2M PE=1 SV=1	FALSE	14.037	17	2	68	2	119	13.7	6.52	61.68	cell organization and biogenesis;protein metabolism;other metabolic processes;transport;other biological processes	non-structural extracellular;plasma membrane;other membranes;cytosol;ER/Golgi;other cytoplasmic organelle;other cell component	other molecular function	Pf07654	567	ENSG00000166710; ENSG00000273686	B2M	hsa:567; P01884; P61769; Q540F8; Q6IAT8; Q9UCK0; Q9UD48; Q9UDF4	ER-Phagosome pathway; Neutrophil degranulation; Amyloid fiber formation; Immunoregulatory interactions between a Lymphoid and a non-Lymphoid cell; SARS-CoV-2 activates/modulates innate and adaptive immune responses; DAP12 signaling; Interferon gamma signaling; Antigen Presentation: Folding, assembly and peptide loading of class I MHC; Modulation by Mtb of host immune system; Nef mediated downregu…	IL-18 signaling pathway	1.06	0.982	0.08	-0.03	0.965923	0.686804	2.37646e+07	1.61976e+07	6.15272e+06	1.52744e+07	4.43632e+07	6.11208e+06	1.44548e+07	1.1851e+07	9.8255e+06	6.33087e+06	6.3918e+06	7.14972e+06	1.87226e+07	1.22338e+07	1.31439e+07	2.12149e+07	5.77222e+06	4.76551e+06	High	High	High	High
O75822	Eukaryotic translation initiation factor 3 subunit J OS=Homo sapiens OX=9606 GN=EIF3J PE=1 SV=2	FALSE	30.117	36	8	56	8	258	29	4.83	61.65	cell organization and biogenesis;protein metabolism;other metabolic processes	cytosol;translational apparatus;other cell component	nucleic acid binding activity;other molecular function	Pf08597	8669	ENSG00000104131	EIF3J	B4DUI3; F5H425; hsa:8669; O75822; Q9BUD2; Q9H8Q2; Q9UI65	L13a-mediated translational silencing of Ceruloplasmin expression; Translation initiation complex formation; Formation of a pool of free 40S subunits; Formation of the ternary complex, and subsequently, the 43S complex; Ribosomal scanning and start codon recognition; GTP hydrolysis and joining of the 60S ribosomal subunit	Translation factors; nsp1 from SARS-CoV-2 inhibits translation initiation in the host cell	0.829	1.136	-0.27	0.18	0.564129	0.979075	2.12883e+06	4.33546e+06	2.69629e+06	1.03538e+06	970749	4.36238e+06	3.63142e+06	4.29511e+06	1.21209e+06	5.29505e+06	1.477e+07	2.69224e+06	889008	2.57476e+06	3.28546e+06	1.80593e+06	1.64007e+06	3.09365e+06	High	High	High	High
P30085	UMP-CMP kinase OS=Homo sapiens OX=9606 GN=CMPK1 PE=1 SV=3	FALSE	38.947	55	9	100	9	196	22.2	5.57	60.9	other metabolic processes	cytosol;nucleus;other cell component	kinase activity;other molecular function	Pf00406	51727	ENSG00000162368	CMPK1	B2R6S5; B4DPU7; E9PGI8; hsa:51727; P30085; Q53GB7; Q5SVZ0; Q96C07; Q9UBQ8; Q9UIA2	Interconversion of nucleotide di- and triphosphates	Pyrimidine metabolism	0.774	1.176	-0.37	0.23	0.454246	0.948699	2.11331e+06	3.30312e+06	6.0495e+06	2.71851e+06	2.90393e+06	4.07317e+06	4.70771e+06	6.72179e+06	4.14494e+06	6.71881e+06	3.71559e+06	9.25774e+06	2.8412e+06	3.02531e+06	4.41351e+06	2.78513e+06	4.6108e+06	4.34751e+06	High	High	High	High
O75348	V-type proton ATPase subunit G 1 OS=Homo sapiens OX=9606 GN=ATP6V1G1 PE=1 SV=3	FALSE	8.088	17	2	38	2	118	13.7	8.79	60.82	cell organization and biogenesis;transport;other biological processes	plasma membrane;other membranes;cytosol;other cytoplasmic organelle;other cell component	transporter activity;other molecular function	Pf03179	9550	ENSG00000136888	ATP6V1G1	hsa:9550; O75348; Q6IB33	Amino acids regulate mTORC1; ROS and RNS production in phagocytes; Insulin receptor recycling; Transferrin endocytosis and recycling; Ion channel transport	Osteoclast signaling; Proximal tubule transport	1.296	0.834	0.37	-0.26	0.582301	0.408089	548217	1.65953e+06	1.46802e+06	673744	83655.2	1.42217e+06	970480	1.33627e+06	896296	1.67934e+06	1.12981e+06	1.69067e+06	432547	1.52906e+06	1.26952e+06	1.16466e+06	697399	1.67322e+06	Peak Found	High	High	High
P00441	Superoxide dismutase [Cu-Zn] OS=Homo sapiens OX=9606 GN=SOD1 PE=1 SV=2	FALSE	20.508	19	3	41	3	154	15.9	6.13	60.75	cell organization and biogenesis;other metabolic processes;stress response;transport;developmental processes;other biological processes	non-structural extracellular;cytosol;mitochondrion;nucleus;other cytoplasmic organelle;other cell component	other molecular function	Pf00080	6647	ENSG00000142168	SOD1	A6NHJ0; D3DSE4; P00441; Q16669; Q16711; Q16838; Q16839; Q16840; Q6NR85	Gene and protein expression by JAK-STAT signaling after Interleukin-12 stimulation; Platelet degranulation ; Detoxification of Reactive Oxygen Species	Selenium micronutrient network; Vitamin B12 metabolism; Folate metabolism; AGE/RAGE pathway; Dopamine metabolism; Amyotrophic lateral sclerosis (ALS); Trans-sulfuration, one-carbon metabolism and related pathways; Copper homeostasis; Physico-chemical features and toxicity-associated pathways; One-carbon metabolism and related pathways; Oxidative stress response; Extracellular vesicles in the cros…	0.667	0.929	-0.59	-0.11	0.260014	0.584487	1.46605e+07	7.31682e+06	8.87503e+06	5.12451e+06	1.21723e+07	1.24298e+07	1.02175e+07	1.34303e+07	9.97417e+06	1.1428e+07	8.85811e+06	9.4773e+06	7.3645e+06	1.23653e+07	1.31256e+07	1.00878e+07	6.27857e+06	9.38626e+06	High	High	High	High
P14550	Aldo-keto reductase family 1 member A1 OS=Homo sapiens OX=9606 GN=AKR1A1 PE=1 SV=3	FALSE	40.362	40	11	57	11	325	36.6	6.79	60.74	other metabolic processes;other biological processes	plasma membrane;other membranes;cytosol;other cell component	other molecular function	Pf00248	10327	ENSG00000117448	AKR1A1	A8KAL8; D3DQ04; hsa:10327; P14550; Q6IAZ4	Glutathione conjugation; Formation of xylulose-5-phosphate	Benzo(a)pyrene metabolism; Metapathway biotransformation Phase I and II	0.692	1.324	-0.53	0.4	0.30262	0.711027	781474	86880.1	1.99114e+06	1.10394e+06	919123	1.27611e+06	1.44959e+06	4.05945e+06	4.99376e+06	802419	2.02575e+06	1.01098e+07	5.01512e+06	387058	2.65341e+06	1.16152e+06	7.46278e+06	173378	Peak Found	Peak Found	High	Peak Found
Q9BW04	Specifically androgen-regulated gene protein OS=Homo sapiens OX=9606 GN=SARG PE=1 SV=2	FALSE	57.174	42	16	85	16	601	63.9	8.62	60.09		plasma membrane;other membranes;cytosol;other cell component		Pf15385	79098	ENSG00000182795	SARG	C9JV41; hsa:79098; Q658X3; Q9BW04			1.272	1.223	0.35	0.29	0.615105	0.869741	1.97244e+06	5.70071e+06	5.67917e+06	2.75019e+06	704478	2.95065e+06	2.62118e+06	3.64998e+06	2.75291e+06	4.29091e+06	4.6408e+06	6.88247e+06	1.33849e+06	4.50471e+06	2.27665e+06	1.83568e+06	1.34298e+06	7.52927e+06	Peak Found	High	High	High
P60842	Eukaryotic initiation factor 4A-I OS=Homo sapiens OX=9606 GN=EIF4A1 PE=1 SV=1	FALSE	51.424	38	12	57	5	406	46.1	5.48	59.78	protein metabolism;other metabolic processes	cytosol;translational apparatus;other cell component	nucleic acid binding activity;other molecular function	Pf00270, Pf00271	1973	ENSG00000161960	EIF4A1	B2R6L8; D3DTP9; hsa:1973; J3QLC4; P04765; P60842; Q5U018; Q61516	L13a-mediated translational silencing of Ceruloplasmin expression; GTP hydrolysis and joining of the 60S ribosomal subunit; Translation initiation complex formation; Ribosomal scanning and start codon recognition; Deadenylation of mRNA; M-decay: degradation of maternal mRNAs by maternally stored factors; ISG15 antiviral mechanism; Z-decay: degradation of maternal mRNAs by zygotically expressed fa…	Translation factors; Fragile X syndrome; Translation inhibitors in chronically activated PDGFRA cells; Interferon type I signaling pathways	1.745	1.311	0.8	0.39	0.193702	0.729793	2.25683e+07	5.20504e+06	9.89546e+06	1.40364e+07	2.76259e+07	6.53669e+06	6.86419e+06	9.28802e+06	1.94991e+07	1.44125e+06	4.01754e+06	1.18981e+07	1.98741e+07	1.73631e+07	9.54309e+06	1.48362e+07	1.87109e+07	5.91987e+06	Peak Found	Peak Found	Peak Found	High
Q9UL46	Proteasome activator complex subunit 2 OS=Homo sapiens OX=9606 GN=PSME2 PE=1 SV=4	FALSE	24.338	34	6	53	6	239	27.4	5.73	59.33	other biological processes	cytosol;nucleus;other cell component	enzyme regulator activity;other molecular function	Pf02251, Pf02252	5721	ENSG00000100911; ENSG00000284889	PSME2	hsa:5721; Q15129; Q9UL46	FCERI mediated NF-kB activation; Regulation of RAS by GAPs; ER-Phagosome pathway; UCH proteinases; Ub-specific processing proteases; RUNX1 regulates transcription of genes involved in differentiation of HSCs; Downstream TCR signaling; Antigen processing: Ubiquitination & Proteasome degradation; Activation of NF-kappaB in B cells; Oxygen-dependent proline hydroxylation of Hypoxia-inducible Factor …	Proteasome degradation	0.812	1.002	-0.3	0	0.528887	0.725677	1.70076e+06	1.79612e+06	4.06924e+06	2.22821e+06	749743	2.78085e+06	3.49097e+06	4.9917e+06	1.34557e+06	1.45676e+06	2.58347e+06	2.20178e+06	825457	767617	1.36527e+06	812591	2.16179e+06	2.21109e+06	Peak Found	High	High	High
O15173	Membrane-associated progesterone receptor component 2 OS=Homo sapiens OX=9606 GN=PGRMC2 PE=1 SV=1	FALSE	30.475	33	7	61	6	223	23.8	4.88	58.77	transport;signal transduction;other biological processes	ER/Golgi;nucleus;other cell component	transporter activity;other molecular function	Pf00173	10424	ENSG00000164040	PGRMC2	hsa:10424; O15173; Q569H1	RHOA GTPase cycle; RHOG GTPase cycle; RAC2 GTPase cycle; RAC3 GTPase cycle; RHOD GTPase cycle; Heme signaling	Ciliary landscape	1.076	0.956	0.11	-0.07	0.93614	0.634696	1.43559e+06	3.14221e+06	3.88719e+06	1.54755e+06	677268	3.41105e+06	2.2101e+06	2.38241e+06	1.42885e+06	3.00066e+06	3.35136e+06	3.19904e+06	157153	3.40762e+06	2.75835e+06	1.14555e+06	1.26165e+06	4.82847e+06	Peak Found	High	High	High
P46783	40S ribosomal protein S10 OS=Homo sapiens OX=9606 GN=RPS10 PE=1 SV=1	FALSE	22.93	39	6	84	6	165	18.9	10.15	58.71	protein metabolism;other metabolic processes	cytosol;translational apparatus;nucleus;other cell component	other molecular function	Pf03501	6204	ENSG00000124614	RPS10	B2R4E3; hsa:6204; P46783; Q5TZC0	Regulation of expression of SLITs and ROBOs; SRP-dependent cotranslational protein targeting to membrane; L13a-mediated translational silencing of Ceruloplasmin expression; Translation initiation complex formation; Formation of a pool of free 40S subunits; Formation of the ternary complex, and subsequently, the 43S complex; Ribosomal scanning and start codon recognition; GTP hydrolysis and joinin…	Cytoplasmic ribosomal proteins	0.818	0.632	-0.29	-0.66	0.542326	0.121715	1.58871e+07	5.15561e+06	7.24997e+06	5.47838e+06	4.60694e+06	1.829e+07	1.07927e+07	1.32024e+07	3.68622e+06	6.87923e+06	1.13234e+07	6.13537e+06	2.20144e+06	1.12277e+07	2.29047e+07	1.74095e+07	1.13327e+07	7.02032e+06	Peak Found	High	High	High
Q9UK76	Jupiter microtubule associated homolog 1 OS=Homo sapiens OX=9606 GN=JPT1 PE=1 SV=3	FALSE	37.721	75	8	77	8	154	16	5.6	58.66		cytosol;cytoskeleton;nucleus;other cell component		Pf17054	51155	ENSG00000189159	JPT1	B2R6K3; hsa:51155; Q53FG7; Q7Z2D2; Q7Z2F0; Q9UK76			1.161	0.819	0.22	-0.29	0.784874	0.382179	4.04927e+06	7.94152e+06	8.88283e+06	2.38284e+06	5.70705e+06	5.53737e+06	5.34277e+06	5.97981e+06	2.19525e+06	1.0282e+07	4.24375e+06	5.89062e+06	2.76349e+06	9.99251e+06	5.77422e+06	3.94779e+06	5.02379e+06	5.77956e+06	High	High	High	High
A3EZ79	TREMBL:A3EZ79;Q32W65;Q6UXC7 Tax_Id=9606 Gene_Symbol=DMKN Dermokine beta-1	TRUE	24.364	17	8	87	1	449	45	8.15	57.34											1.219	0.706	0.29	-0.5	0.692988	0.207269	297845	941255	226741	316032	603692	374061	206941	219766	1.13122e+06	75896.5	987545	343662		973861	658715		161790	1.49767e+06	Peak Found	High	High	High
P55786	Puromycin-sensitive aminopeptidase OS=Homo sapiens OX=9606 GN=NPEPPS PE=1 SV=2	FALSE	86.583	34	27	111	27	919	103.2	5.72	56.92	protein metabolism;other metabolic processes;stress response	cytosol;nucleus;other cell component	other molecular function	Pf01433, Pf11838, Pf17900	9520	ENSG00000141279	NPEPPS	B7Z463; hsa:9520; P55786; Q6P145; Q9NP16; Q9UEM2	Antigen processing: Ubiquitination & Proteasome degradation		1.593	1.199	0.67	0.26	0.284209	0.910144	745878	209821	362045	6.45189e+06	654155	715542	2.06565e+06	809962	6.30928e+06	448763	3.73935e+06	1.48208e+07	1.34363e+07	1.25199e+06	4.23476e+06	7.37177e+06	1.23445e+07	4.50534e+06	Peak Found	Peak Found	Peak Found	High
P14174	Macrophage migration inhibitory factor OS=Homo sapiens OX=9606 GN=MIF PE=1 SV=4	FALSE	7.273	18	2	32	2	115	12.5	7.88	56.45	cell organization and biogenesis;other metabolic processes;stress response;signal transduction;other biological processes	non-structural extracellular;plasma membrane;other membranes;cytosol;nucleus;other cell component	signal transduction activity or receptor binding;other molecular function	Pf01187	4282	ENSG00000240972; ENSG00000276701	MIF	A5Z1R8; B2R4S3; hsa:4282; P14174; Q2V4Y5; Q6FHV0	Neutrophil degranulation; Cell surface interactions at the vascular wall; Gene and protein expression by JAK-STAT signaling after Interleukin-12 stimulation	Adipogenesis; Spinal cord injury; HDAC6 interactions in the central nervous system	1.246	0.917	0.32	-0.13	0.65146	0.55999	3.24674e+06	1.37067e+06	8.62438e+06	2.31658e+06	1.21809e+06	4.45694e+06	1.09273e+07	1.02894e+06	2.05012e+06	1.4356e+06	5.26677e+06	569328	1.88715e+06	690284	2.11521e+06	2.02185e+06	1.04003e+07	1.78489e+06	High	High	High	High
P05141	ADP/ATP translocase 2 OS=Homo sapiens OX=9606 GN=SLC25A5 PE=1 SV=7	FALSE	30.67	35	10	77	2	298	32.8	9.69	55.92	cell cycle OR cell proliferation;cell organization and biogenesis;other metabolic processes;transport;other biological processes	plasma membrane;other membranes;cytoskeleton;mitochondrion	transporter activity;other molecular function	Pf00153	292	ENSG00000005022	SLC25A5	B2RCV1; hsa:292; O43350; P05141	Transport of nucleosides and free purine and pyrimidine bases across the plasma membrane; Mitochondrial protein degradation; Vpr-mediated induction of apoptosis by mitochondrial outer membrane permeabilization	Electron transport chain: OXPHOS system in mitochondria; Alzheimer's disease and miRNA effects; Alzheimer's disease	1.341	0.768	0.42	-0.38	0.525091	0.297895	1.85262e+06	119232	3.37865e+06	1.64049e+07	2.15296e+06	3.69201e+06	3.2426e+06	2.98792e+06	8.12664e+06	1.00739e+06	6.30024e+06	5.83765e+06	2.16881e+06	183865	5.95286e+06	5.31414e+06	9.85312e+06		Peak Found	Peak Found	Peak Found	High
P12236	ADP/ATP translocase 3 OS=Homo sapiens OX=9606 GN=SLC25A6 PE=1 SV=4	FALSE	27.345	31	9	67	1	298	32.8	9.74	55.74	cell organization and biogenesis;transport;other biological processes	other membranes;mitochondrion	transporter activity	Pf00153	293	ENSG00000169100; ENSG00000292334	SLC25A6	hsa:293; P12236; Q96C49	Transport of nucleosides and free purine and pyrimidine bases across the plasma membrane; Mitochondrial protein import; Mitochondrial protein degradation; Influenza Virus Induced Apoptosis; Vpr-mediated induction of apoptosis by mitochondrial outer membrane permeabilization	Electron transport chain: OXPHOS system in mitochondria; Alzheimer's disease and miRNA effects; Alzheimer's disease	1.346	0.864	0.43	-0.21	0.518415	0.461513	54845.6		63856.6	221882	71623	46290.9	87671.9	41753.2	148767		101911		65988.4	20292.8	151060	134451	148261		Peak Found	Not Found	Peak Found	High
P54819	Adenylate kinase 2, mitochondrial OS=Homo sapiens OX=9606 GN=AK2 PE=1 SV=2	FALSE	32.343	53	9	78	9	239	26.5	7.81	55.44	other metabolic processes	cytoskeleton;mitochondrion;other cell component	kinase activity;other molecular function	Pf00406, Pf05191	204	ENSG00000004455	AK2	A8K6L1; B4DHH7; B4DL64; hsa:204; P54819; Q16856; Q5EB54; Q5TIF7; Q8TCY2; Q8TCY3	Interconversion of nucleotide di- and triphosphates		0.736	1.07	-0.44	0.1	0.381296	0.855614	1.34346e+06	8.21152e+06	4.03072e+06	2.86078e+06	893996	4.08226e+06	3.18617e+06	6.07316e+06	2.7447e+06	2.26428e+06	3.08795e+06	3.88193e+06	3.51444e+06	1.49852e+06	3.17776e+06	2.74357e+06	1.75646e+06	2.56175e+06	Peak Found	High	High	High
P30050	60S ribosomal protein L12 OS=Homo sapiens OX=9606 GN=RPL12 PE=1 SV=1	FALSE	18.176	29	4	37	4	165	17.8	9.42	55.25	protein metabolism;other metabolic processes	cytosol;translational apparatus;nucleus;other cell component	nucleic acid binding activity;other molecular function	Pf00298, Pf03946	6136	ENSG00000197958	RPL12	hsa:6136; P30050; Q5VVV2; Q6PB27	Regulation of expression of SLITs and ROBOs; L13a-mediated translational silencing of Ceruloplasmin expression; Formation of a pool of free 40S subunits; GTP hydrolysis and joining of the 60S ribosomal subunit; Major pathway of rRNA processing in the nucleolus and cytosol; Nonsense Mediated Decay (NMD) enhanced by the Exon Junction Complex (EJC); SRP-dependent cotranslational protein targeting to…	Cytoplasmic ribosomal proteins	1	1.963	0	0.97	0.917614	0.163736	2.35316e+06	812450	3.225e+06	6.35016e+06	3.43717e+06	3.07235e+06	4.53411e+06	4.51493e+06	3.2574e+06	3.14303e+06	3.61335e+06	3.76275e+06	1.2508e+06	1.12906e+06	4.26302e+06	2.97873e+06	6.10011e+06	462630	High	High	High	High
Q07021	Complement component 1 Q subcomponent-binding protein, mitochondrial OS=Homo sapiens OX=9606 GN=C1QBP PE=1 SV=1	FALSE	23.511	21	4	90	4	282	31.3	4.84	55.23	cell organization and biogenesis;RNA metabolism OR transcription;other metabolic processes;stress response;signal transduction;other biological processes	non-structural extracellular;plasma membrane;other membranes;cytosol;mitochondrion;nucleus;other cell component	signal transduction activity or receptor binding;translation activity;nucleic acid binding activity;other molecular function	Pf02330	708	ENSG00000108561	C1QBP	hsa:708; Q07021; Q2HXR8; Q9NNY8	RHOC GTPase cycle; RHOA GTPase cycle; Intrinsic Pathway of Fibrin Clot Formation; Apoptotic factor-mediated response; Defective Intrinsic Pathway for Apoptosis Due to p14ARF Loss of Function	Complement system; Mesodermal commitment pathway; Ebola virus infection in host	0.781	0.686	-0.36	-0.54	0.466372	0.182129	6.95844e+06	5.5506e+06	7.03775e+06	5.79422e+06	4.22476e+06	1.07967e+07	7.4882e+06	1.00404e+07	3.7912e+06	7.8876e+06	6.94325e+06	4.27068e+06	4.23826e+06	8.78957e+06	7.43601e+06	7.89642e+06	3.16615e+06	8.76307e+06	High	High	High	High
Q07020	60S ribosomal protein L18 OS=Homo sapiens OX=9606 GN=RPL18 PE=1 SV=2	FALSE	23.751	32	5	39	5	188	21.6	11.72	54.15	protein metabolism;other metabolic processes	cytosol;ER/Golgi;translational apparatus;nucleus;other cell component	nucleic acid binding activity;other molecular function	Pf17135	6141	ENSG00000063177	RPL18	F8VWC5; hsa:6141; Q07020; Q8WTZ6	Regulation of expression of SLITs and ROBOs; Nonsense Mediated Decay (NMD) enhanced by the Exon Junction Complex (EJC); L13a-mediated translational silencing of Ceruloplasmin expression; Formation of a pool of free 40S subunits; GTP hydrolysis and joining of the 60S ribosomal subunit; Major pathway of rRNA processing in the nucleolus and cytosol; SRP-dependent cotranslational protein targeting to…	Cytoplasmic ribosomal proteins	0.993	2.201	-0.01	1.14	0.902604	0.0913252	501102	66571.2	574023	4.12136e+06	333938	861035	1.27376e+06	830744	3.59083e+06	72414.8	2.72307e+06	8.90961e+06	3.62926e+06	139582	1.90188e+06	1.20891e+06	4.59088e+06	177568	Peak Found	Peak Found	High	High
Q86Y82	Syntaxin-12 OS=Homo sapiens OX=9606 GN=STX12 PE=1 SV=1	FALSE	31.091	38	7	65	7	276	31.6	5.59	52.65	cell organization and biogenesis;other metabolic processes;transport;other biological processes	other membranes;ER/Golgi;nucleus;other cytoplasmic organelle;other cell component	other molecular function	Pf05739, Pf14523	23673	ENSG00000117758	STX12	B1AJQ7; hsa:23673; O95564; Q86Y82			0.974	0.859	-0.04	-0.22	0.865191	0.452261	1.72633e+06	2.7403e+06	3.48436e+06	2.10886e+06	1.2553e+06	3.40681e+06	2.48388e+06	3.15835e+06	1.10214e+06	3.06731e+06	3.0267e+06	2.40096e+06	1.16132e+06	3.92194e+06	1.55005e+06	2.51167e+06	1.03074e+06	4.15297e+06	Peak Found	High	High	High
P62424	60S ribosomal protein L7a OS=Homo sapiens OX=9606 GN=RPL7A PE=1 SV=2	FALSE	39.516	33	11	49	11	266	30	10.61	52.34	protein metabolism;RNA metabolism OR transcription;other metabolic processes	other membranes;cytosol;translational apparatus;nucleus;other cell component	other molecular function	Pf01248	6130	ENSG00000148303; ENSG00000280858	RPL7A	hsa:6130; P11518; P62424; Q5T8U4	L13a-mediated translational silencing of Ceruloplasmin expression; GTP hydrolysis and joining of the 60S ribosomal subunit; Response of EIF2AK4 (GCN2) to amino acid deficiency; Regulation of expression of SLITs and ROBOs; Formation of a pool of free 40S subunits; Major pathway of rRNA processing in the nucleolus and cytosol; Nonsense Mediated Decay (NMD) enhanced by the Exon Junction Complex (EJC…	Cytoplasmic ribosomal proteins	0.974	1.988	-0.04	0.99	0.865842	0.154221	502813	340517	135963	6.81293e+06	71513.8	492613	1.38637e+06	1.39444e+06	6.51318e+06	244765	4.16202e+06	1.55886e+07	6.02769e+06	93692.1	3.01829e+06	1.09607e+06	8.52505e+06	96499.7	Peak Found	Peak Found	Peak Found	High
Q8IVF2	Protein AHNAK2 OS=Homo sapiens OX=9606 GN=AHNAK2 PE=1 SV=2	FALSE	71.193	18	24	78	24	5795	616.2	5.36	52.18	other biological processes	plasma membrane;other membranes;cytosol;cytoskeleton;nucleus;other cell component			113146	ENSG00000185567	AHNAK2	hsa:113146; Q5BKX7; Q7Z343; Q7Z358; Q7Z394; Q7Z3G0; Q86WQ6; Q8IVF2; Q8IYY1; Q8N3G4; Q96EX9			0.877	0.884	-0.19	-0.18	0.662754	0.498463	4.57292e+06	3.99727e+06	5.1833e+06	3.84118e+06	1.22896e+06	6.63448e+06	4.88592e+06	4.65231e+06	1.13472e+06	3.19253e+06	5896137	3.59492e+06	6.02236e+06	3.7585e+06	3.97349e+06	2.29845e+06	3.36945e+06	1.01908e+07	High	High	High	High
P09758	Tumor-associated calcium signal transducer 2 OS=Homo sapiens OX=9606 GN=TACSTD2 PE=1 SV=3	FALSE	23.06	22	7	66	7	323	35.7	8.87	52.15	developmental processes;other biological processes	non-structural extracellular;plasma membrane;other membranes;cytosol;nucleus		Pf00086, Pf18635, Pf21283	4070	ENSG00000184292	TACSTD2	hsa:4070; P09758; Q15658; Q6FG48; Q7Z7Q4; Q96QD2		TROP2 regulatory signaling	0.523	1.024	-0.94	0.03	0.0818259	0.767347	1.59926e+06	2.72279e+06	5.69294e+06	2.41792e+06	3.86658e+06	1.02049e+07	8.67979e+06	3.14368e+06	2.51109e+06	1.0293e+07	6.98336e+06	2.5831e+06	4.6364e+06	4.839e+06	4.67137e+06	6.37962e+06	5.13364e+06	5.53667e+06	High	High	High	High
P01619	Immunoglobulin kappa variable 3-20 OS=Homo sapiens OX=9606 GN=IGKV3-20 PE=1 SV=2	FALSE	15.259	47	4	34	2	116	12.5	4.96	52.09	stress response;other biological processes	non-structural extracellular;plasma membrane;other membranes	other molecular function	Pf07686		ENSG00000239951; ENSG00000282402	IGKV3-20	A0A0B4J1Z6; P01619; P01620; P01621; P01622; P01623; P04206; P06311; P18135; P18136	Immunoregulatory interactions between a Lymphoid and a non-Lymphoid cell; Regulation of Complement cascade; Initial triggering of complement; Classical antibody-mediated complement activation; Cell surface interactions at the vascular wall; FCGR activation; Regulation of actin dynamics for phagocytic cup formation; Role of phospholipids in phagocytosis; Scavenging of heme from plasma; Role of LAT…		1.377	1.637	0.46	0.71	0.482114	0.356757	1.77554e+06	1.53689e+06	1.94187e+06	9.95824e+06	1.13952e+06	1.76878e+06	3.92533e+06	1.19567e+06	6.13274e+06	2.39798e+06	4.38287e+06	9.22559e+06	1.78774e+07	1.32427e+06	4.03351e+06	7.61372e+06	7.97776e+06	682443	Peak Found	Peak Found	Peak Found	High
O43852	Calumenin OS=Homo sapiens OX=9606 GN=CALU PE=1 SV=2	FALSE	44.423	50	12	92	2	315	37.1	4.64	52.02		non-structural extracellular;other membranes;cytosol;ER/Golgi;other cell component	other molecular function	Pf13202	813	ENSG00000128595	CALU	B3KPG9; D6QS48; D6QS49; D6QS50; D6QS51; D6QS52; D6QS53; D6QS54; D6QS55; D6QS56; D6QS57; D6QS58; D6QS59; F5H1Q9; F5H879; hsa:813; O43852; O60456; Q6FHB9; Q96RL3; Q9NR43	Platelet degranulation ; Regulation of Insulin-like Growth Factor (IGF) transport and uptake by Insulin-like Growth Factor Binding Proteins (IGFBPs); Post-translational protein phosphorylation	NOTCH1 regulation of endothelial cell calcification; VEGFA-VEGFR2 signaling	1.036	0.727	0.05	-0.46	0.98867	0.235959	6.5044e+06	4.10981e+06	6.28229e+06	1.75973e+06	7.65693e+06	4.79048e+06	4.02478e+06	3.03263e+06	3.55924e+06	6.65748e+06	4.37664e+06	3.62562e+06	4.35306e+06	6.33833e+06	8.20559e+06	5.45976e+06	3.72099e+06	6.39033e+06	High	High	High	Peak Found
P20290	Transcription factor BTF3 OS=Homo sapiens OX=9606 GN=BTF3 PE=1 SV=1	FALSE	30.589	52	6	87	6	206	22.2	9.38	51.93	transport;developmental processes;other biological processes	cytosol;translational apparatus;nucleus;other cell component		Pf01849	689	ENSG00000145741	BTF3	A8K510; hsa:689; P20290; Q13893; Q76M56		Orexin receptor pathway	0.935	1.002	-0.1	0	0.785512	0.725151	5.89333e+06	2.83721e+06	6.77849e+06	5.58928e+06	3.61132e+06	8.23031e+06	5.12112e+06	7.03722e+06	3.29204e+06	4.62977e+06	6.30447e+06	6.3011e+06	2.23329e+06	4.9117e+06	5.03108e+06	6.16355e+06	2.60278e+06	5.66327e+06	High	High	High	High
Q15819	Ubiquitin-conjugating enzyme E2 variant 2 OS=Homo sapiens OX=9606 GN=UBE2V2 PE=1 SV=4	FALSE	19.514	41	6	47	2	145	16.4	8.09	51.85	protein metabolism;DNA metabolism;other metabolic processes;stress response;other biological processes	nucleus;other cell component		Pf00179	7336	ENSG00000169139	UBE2V2	hsa:7336; Q15819	E3 ubiquitin ligases ubiquitinate target proteins; Recruitment and ATM-mediated phosphorylation of repair and signaling proteins at DNA double strand breaks; Processing of DNA double-strand break ends; G2/M DNA damage checkpoint; Nonhomologous End-Joining (NHEJ); Antigen processing: Ubiquitination & Proteasome degradation; Formation of Incision Complex in GG-NER		0.86	0.894	-0.22	-0.16	0.628103	0.517717	374545	530674	1.06447e+06	555678		753486	1.02317e+06	589490	425757	559292	561953	349641	350807	303903	639443	348381	293688	521206	Peak Found	High	High	High
P51149	Ras-related protein Rab-7a OS=Homo sapiens OX=9606 GN=RAB7A PE=1 SV=1	FALSE	35.855	57	10	59	10	207	23.5	6.7	51.7	cell organization and biogenesis;protein metabolism;other metabolic processes;transport;other biological processes	plasma membrane;other membranes;cytosol;mitochondrion;ER/Golgi;other cytoplasmic organelle;other cell component	other molecular function	Pf00071	7879	ENSG00000075785	RAB7A	A8K3V6; hsa:7879; P51149; Q9NWJ0; Q9UPB0	RHOG GTPase cycle; Prevention of phagosomal-lysosomal fusion; CDC42 GTPase cycle; RAC1 GTPase cycle; RHOQ GTPase cycle; RAB GEFs exchange GTP for GDP on RABs; RAB geranylgeranylation; MHC class II antigen presentation; RAC2 GTPase cycle; RAC3 GTPase cycle; RHOD GTPase cycle; RHOJ GTPase cycle; RHOF GTPase cycle; Neutrophil degranulation; Suppression of autophagy; RHOH GTPase cycle; TBC/RABGAPs	Ebola virus infection in host; Autosomal recessive osteopetrosis pathways; Intracellular trafficking proteins involved in CMT neuropathy	1.281	0.996	0.36	-0.01	0.601924	0.714075	1.25581e+06	423609	4.53277e+06	5.8978e+06	1.05871e+06	3.73735e+06	3.75027e+06	3.13362e+06	4.90842e+06	1.10723e+06	3.96384e+06	4.17171e+06	1.56953e+06	1.1091e+06	3.9059e+06	3.01389e+06	5.8766e+06	569308	Peak Found	Peak Found	High	High
Q15121	Astrocytic phosphoprotein PEA-15 OS=Homo sapiens OX=9606 GN=PEA15 PE=1 SV=2	FALSE	24.398	55	6	60	6	130	15	5.02	51.68	transport;signal transduction;other biological processes	cytosol;cytoskeleton;nucleus;other cell component		Pf01335	8682	ENSG00000162734	PEA15	B1AKZ3; hsa:8682; O00511; Q15121	RAF/MAP kinase cascade; RAF-independent MAPK1/3 activation	Apoptosis modulation and signaling	1.1	0.882	0.14	-0.18	0.89134	0.494803	3.75121e+06	5.10549e+06	6.74417e+06	4.24617e+06	1.80812e+06	5.01283e+06	5.40756e+06	5.92378e+06	1.96371e+06	5.02286e+06	4.57058e+06	4.40816e+06	915978	3.41144e+06	4.17422e+06	3.95483e+06	2.67057e+06	4.48198e+06	High	High	High	High
P62277	40S ribosomal protein S13 OS=Homo sapiens OX=9606 GN=RPS13 PE=1 SV=2	FALSE	24.506	36	7	62	7	151	17.2	10.54	50.91	protein metabolism;other metabolic processes;other biological processes	cytosol;translational apparatus;nucleus;other cell component	nucleic acid binding activity;other molecular function	Pf00312, Pf08069	6207	ENSG00000110700	RPS13	B2R549; hsa:6207; P19116; P62277; Q02546; Q29200; Q498Y0	Regulation of expression of SLITs and ROBOs; L13a-mediated translational silencing of Ceruloplasmin expression; Translation initiation complex formation; Formation of a pool of free 40S subunits; Formation of the ternary complex, and subsequently, the 43S complex; Ribosomal scanning and start codon recognition; GTP hydrolysis and joining of the 60S ribosomal subunit; Major pathway of rRNA process…	Cytoplasmic ribosomal proteins	0.99	1.18	-0.02	0.24	0.896552	0.943308	2.09391e+06	248017	3.96179e+06	4.99446e+06	695197	2.98155e+06	2.88031e+06	4.72605e+06	3.6355e+06	1.67387e+06	3.46481e+06	7.43158e+06	2.64162e+06	1.68056e+06	2.65217e+06	3.18489e+06	4.6478e+06	1.39313e+06	High	Peak Found	High	High
O75506	Heat shock factor-binding protein 1 OS=Homo sapiens OX=9606 GN=HSBP1 PE=1 SV=1	FALSE	19.582	80	5	43	5	76	8.5	4.36	50.76	stress response;transport;developmental processes;other biological processes	cytosol;nucleus;other cell component	other molecular function	Pf06825	3281	ENSG00000230989	HSBP1	hsa:3281; O75506; Q53XA8; Q7Z5Z3	HSF1 activation; Attenuation phase		0.662	0.424	-0.6	-1.24	0.252274	0.00981811	4.22569e+06	5.0355e+06	4.73245e+06	2.34048e+06	2.03206e+06	5.55552e+06	8.79083e+06	8.17004e+06	1.86016e+06	1.26556e+07	4.1468e+06	1.9865e+06	798847	5.48204e+06	6.01601e+06	6.54967e+06	7.52411e+06	7.58052e+06	High	High	Peak Found	High
P10606	Cytochrome c oxidase subunit 5B, mitochondrial OS=Homo sapiens OX=9606 GN=COX5B PE=1 SV=2	FALSE	18.07	25	4	66	4	129	13.7	8.81	50.75	other metabolic processes;transport;other biological processes	other membranes;mitochondrion	transporter activity;other molecular function	Pf01215	1329	ENSG00000135940; ENSG00000291596	COX5B	hsa:1329; P10606; Q53YB7; Q96J18; Q99610	Respiratory electron transport; TP53 Regulates Metabolic Genes; Cytoprotection by HMOX1; Mitochondrial protein degradation	Electron transport chain: OXPHOS system in mitochondria; Nonalcoholic fatty liver disease; Mitochondrial complex IV assembly; 5q35 copy number variation	0.544	0.667	-0.88	-0.58	0.101346	0.159829	5.54264e+06	5.4598e+06	8.21297e+06	6.27935e+06	7.88408e+06	1.41532e+07	1.51847e+07	9.51447e+06	4.12119e+06	9.67092e+06	7.84204e+06	5.48675e+06	3.66619e+06	9.94121e+06	1.20004e+07	6.95034e+06	6.63423e+06	7.14711e+06	High	High	High	High
P46782	40S ribosomal protein S5 OS=Homo sapiens OX=9606 GN=RPS5 PE=1 SV=4	FALSE	14.991	23	5	41	5	204	22.9	9.72	50.74	cell organization and biogenesis;protein metabolism;other metabolic processes;other biological processes	cytosol;translational apparatus;nucleus;other cell component	nucleic acid binding activity;other molecular function	Pf00177	6193	ENSG00000083845	RPS5	B2R4T2; hsa:6193; P46782; Q96BN0	Regulation of expression of SLITs and ROBOs; L13a-mediated translational silencing of Ceruloplasmin expression; Translation initiation complex formation; Formation of a pool of free 40S subunits; Formation of the ternary complex, and subsequently, the 43S complex; Ribosomal scanning and start codon recognition; GTP hydrolysis and joining of the 60S ribosomal subunit; Major pathway of rRNA process…	Cytoplasmic ribosomal proteins	1.046	1.364	0.07	0.45	0.991499	0.654882	566666	1.90707e+06	3.74683e+06	1.68837e+06	481300	2.74155e+06	2.25007e+06	2.4622e+06	2.36112e+06	2.47208e+06	4.03904e+06	4.46274e+06	969326	2.46484e+06	1.90468e+06	1.70991e+06	1.58406e+06	2.97979e+06	High	High	High	High
Q9BUL8	Programmed cell death protein 10 OS=Homo sapiens OX=9606 GN=PDCD10 PE=1 SV=1	FALSE	26.557	47	8	59	8	212	24.7	8.19	50.17	cell organization and biogenesis;stress response;developmental processes;signal transduction;other biological processes	plasma membrane;other membranes;cytosol;ER/Golgi;other cell component	other molecular function	Pf06840, Pf20929	11235	ENSG00000114209	PDCD10	A8K515; D3DNN5; hsa:11235; O14811; Q9BUL8			0.781	0.789	-0.36	-0.34	0.468003	0.330894	2.77323e+06	1.62544e+06	5.09602e+06	3.34545e+06	1.60137e+06	4.8466e+06	4.30926e+06	4.63898e+06	2.19668e+06	3.87978e+06	3.66575e+06	1.94302e+06	227266	2.92204e+06	5.0117e+06	3.41184e+06	2.47742e+06	2.86233e+06	High	High	High	High
A0A0C4DH25	Immunoglobulin kappa variable 3D-20 OS=Homo sapiens OX=9606 GN=IGKV3D-20 PE=3 SV=1	FALSE	10.277	28	3	30	1	116	12.5	4.59	49.83	other biological processes	non-structural extracellular;plasma membrane;other membranes;other cell component		Pf07686		ENSG00000211625	IGKV3D-20	A0A0C4DH25	Initial triggering of complement; Classical antibody-mediated complement activation; Immunoregulatory interactions between a Lymphoid and a non-Lymphoid cell; Cell surface interactions at the vascular wall; FCGR activation; Regulation of actin dynamics for phagocytic cup formation; Role of phospholipids in phagocytosis; Scavenging of heme from plasma; Role of LAT2/NTAL/LAB on calcium mobilization…		1.291	0.907	0.37	-0.14	0.589034	0.540728	41179.9		117523	286942	43265.2	91037.3	144680		153106	113816	173999		816234		166162	171672	255127		Peak Found	Not Found	Peak Found	High
Q14247	Src substrate cortactin OS=Homo sapiens OX=9606 GN=CTTN PE=1 SV=2	FALSE	48.903	33	14	88	14	550	61.5	5.4	49.74	cell adhesion;cell organization and biogenesis;transport;developmental processes;signal transduction;other biological processes	plasma membrane;other membranes;cytosol;cytoskeleton;ER/Golgi;other cell component	other molecular function	Pf02218, Pf14604	2017	ENSG00000085733; ENSG00000288401	CTTN	hsa:2017; Q14247; Q8N707; Q96H99	Clathrin-mediated endocytosis; RHO GTPases activate PAKs	Pathogenic Escherichia coli infection; Hepatitis C and hepatocellular carcinoma; ADHD and autism (ASD) linked metabolic pathways and SNP; HDAC6 interactions in the central nervous system	0.938	1.222	-0.09	0.29	0.791379	0.870712	2.27642e+06	2.49907e+06	6.57026e+06	2.08438e+06	1.40922e+06	5.37721e+06	4.25705e+06	1.93385e+06	2.55331e+06	7.85386e+06	6.79955e+06	7.51019e+06	3.16903e+06	2.3187e+06	3.30794e+06	2.63192e+06	4.06583e+06	6.95792e+06	Peak Found	High	High	High
Q8WWA1-2	Isoform 2 of Transmembrane protein 40 OS=Homo sapiens OX=9606 GN=TMEM40	FALSE	26.646	39	5	42	5	203	22.3	5.25	49.6							TMEM40	Q8WWA1-2			1.204	1.187	0.27	0.25	0.715264	0.929469	2.03377e+06	3.52058e+06	4.72303e+06	2.33625e+06	1.5434e+06	3.52206e+06	2.45534e+06	3.19339e+06	2.54462e+06	4.18313e+06	3.42895e+06	2.34848e+06	1.49343e+06	2.12506e+06	3.33437e+06	2.09605e+06	2.54427e+06	3.0889e+06	Peak Found	High	High	High
P01861	Immunoglobulin heavy constant gamma 4 OS=Homo sapiens OX=9606 GN=IGHG4 PE=1 SV=1	FALSE	26.995	19	4	38	1	327	35.9	7.36	49.58											0.01	0.483	-6.64	-1.05	1e-17	0.0246749					215953		114258		225881	352792		174582	5.18177e+06		411435		1.08799e+06		Not Found	Not Found	Not Found	Not Found
P61254	60S ribosomal protein L26 OS=Homo sapiens OX=9606 GN=RPL26 PE=1 SV=1	FALSE	20.616	39	7	56	7	145	17.2	10.55	49.53	cell cycle OR cell proliferation;protein metabolism;RNA metabolism OR transcription;other metabolic processes;stress response;signal transduction;other biological processes	cytosol;translational apparatus;nucleus;other cell component	nucleic acid binding activity;other molecular function	Pf00467, Pf16906	6154	ENSG00000161970	RPL26	B2R4F0; D3DTR8; hsa:6154; P61254; Q02877; Q6IPY2	Regulation of expression of SLITs and ROBOs; L13a-mediated translational silencing of Ceruloplasmin expression; Formation of a pool of free 40S subunits; GTP hydrolysis and joining of the 60S ribosomal subunit; Peptide chain elongation; Major pathway of rRNA processing in the nucleolus and cytosol; Nonsense Mediated Decay (NMD) enhanced by the Exon Junction Complex (EJC); SRP-dependent cotranslat…	VEGFA-VEGFR2 signaling; Cytoplasmic ribosomal proteins	1.048	1.667	0.07	0.74	0.987524	0.332726	2.71685e+07	2.15964e+07	2.0054e+07	1.24776e+07	9.04473e+06	1.50325e+06	1.83015e+06	1.79061e+07	2.05456e+07	1.63307e+06	4.27048e+06	8.64663e+06	5.97862e+06	3.18196e+06	2.5086e+06	3.48556e+07	6.16606e+06	669743	High	Peak Found	High	High
P05388	60S acidic ribosomal protein P0 OS=Homo sapiens OX=9606 GN=RPLP0 PE=1 SV=1	FALSE	30.097	32	8	49	8	317	34.3	5.97	49.31	cell organization and biogenesis;protein metabolism;other metabolic processes	cytosol;ER/Golgi;translational apparatus;nucleus;other cell component	nucleic acid binding activity;other molecular function	Pf00428, Pf00466, Pf17777	6175	ENSG00000089157	RPLP0	hsa:6175; P05388; Q3B7A4; Q9BVK4	Regulation of expression of SLITs and ROBOs; Gene and protein expression by JAK-STAT signaling after Interleukin-12 stimulation; L13a-mediated translational silencing of Ceruloplasmin expression; Formation of a pool of free 40S subunits; GTP hydrolysis and joining of the 60S ribosomal subunit; Major pathway of rRNA processing in the nucleolus and cytosol; Nonsense Mediated Decay (NMD) enhanced by…	Cytoplasmic ribosomal proteins	0.952	1.978	-0.07	0.98	0.819835	0.158155	6.7758e+06	1.62396e+06	4.27064e+06	6.32982e+06	5.38385e+06	5.6369e+06	3.96032e+06	5.235e+06	7.01867e+06	2.10647e+06	5.32198e+06	1.5257e+07	6.60741e+06	1.81674e+06	4.11356e+06	3.86156e+06	4.122e+06	1.06678e+06	High	High	High	High
Q16651	Prostasin OS=Homo sapiens OX=9606 GN=PRSS8 PE=1 SV=1	FALSE	15.951	20	4	40	4	343	36.4	5.85	48.79	protein metabolism;other biological processes	non-structural extracellular;plasma membrane;other membranes	other molecular function	Pf00089	5652	ENSG00000052344	PRSS8	B4DWP2; hsa:5652; Q16651; Q9UCA3	Formation of the cornified envelope		0.895	1.035	-0.16	0.05	0.700335	0.788626	1.40348e+06	1.39358e+06	2.6781e+06	3.19039e+06	1.22735e+06	2.3832e+06	1.93837e+06	3.55297e+06	1.9819e+06	1.26265e+06	2.0973e+06	1.80737e+06	1.84397e+06	2.016e+06	1.99153e+06	3.15947e+06	1.41551e+06	2.12367e+06	High	High	High	High
Q9BQI0	Allograft inflammatory factor 1-like OS=Homo sapiens OX=9606 GN=AIF1L PE=1 SV=1	FALSE	24.882	51	6	64	6	150	17.1	7.2	48.66	cell organization and biogenesis	plasma membrane;other membranes;cytoskeleton;other cell component	cytoskeletal activity;other molecular function	Pf21008	83543	ENSG00000126878	AIF1L	B2RBC4; hsa:83543; Q6ZR40; Q8NAX7; Q8WU47; Q9BQI0; Q9H9G0			0.738	0.766	-0.44	-0.38	0.384604	0.29444	3.44842e+06	4.65273e+06	4.61093e+06	4.76932e+06	2.94435e+06	5.70788e+06	6.31516e+06	7.31678e+06	1.23766e+06	5.42421e+06	5.56283e+06	1.39237e+06	1.78349e+06	5.75823e+06	5.27305e+06	4.05871e+06	3.36848e+06	4.84937e+06	High	High	High	High
O60235	Transmembrane protease serine 11D OS=Homo sapiens OX=9606 GN=TMPRSS11D PE=1 SV=1	FALSE	37.335	26	9	54	9	418	46.2	8.38	47.76	protein metabolism;other biological processes	non-structural extracellular;plasma membrane;other membranes	other molecular function	Pf00089, Pf01390	9407	ENSG00000153802	TMPRSS11D	hsa:9407; O60235; Q08AF6			1.135	1.571	0.18	0.65	0.830158	0.415873	237412	170965	1.64094e+06	5.70039e+06	77457.1	1.93789e+06	1.4449e+06	1.48649e+06	1.0031e+07	665169	3.83577e+06	9.76251e+06	2.0876e+06	480317	2.51427e+06	1.39406e+06	6.70053e+06	212783	Peak Found	High	High	High
P18859	ATP synthase-coupling factor 6, mitochondrial OS=Homo sapiens OX=9606 GN=ATP5PF PE=1 SV=1	FALSE	19.593	41	4	38	4	108	12.6	9.52	47.73	other metabolic processes;transport	other membranes;mitochondrion	transporter activity	Pf05511	522	ENSG00000154723	ATP5PF	hsa:522; J3KQ83; P18859	Mitochondrial protein degradation; Cristae formation; Formation of ATP by chemiosmotic coupling	Electron transport chain: OXPHOS system in mitochondria; Oxidative phosphorylation	0.822	0.617	-0.28	-0.7	0.548886	0.107823	4.69207e+06	7.16619e+06	5.04785e+06	3.64442e+06	3.63165e+06	8.58072e+06	6.20617e+06	6.23353e+06	2.44292e+06	7.90285e+06	5.16253e+06	3.03083e+06	3.12362e+06	9.24386e+06	7.14237e+06	5.54036e+06	3.94779e+06	6.65498e+06	High	High	High	High
Q13404	Ubiquitin-conjugating enzyme E2 variant 1 OS=Homo sapiens OX=9606 GN=UBE2V1 PE=1 SV=2	FALSE	18.415	41	6	44	2	147	16.5	7.93	47.71	protein metabolism;DNA metabolism;other metabolic processes;stress response;other biological processes	cytosol;nucleus;other cell component		Pf00179	387522; 7335	ENSG00000244687	UBE2V1	E1P629; hsa:387522; hsa:7335; Q13403; Q13404; Q13532; Q5TGE0; Q5TGE3; Q96H34; Q9GZT0; Q9GZW1; Q9H4J3; Q9H4J4; Q9UKL1; Q9UM48; Q9UM49; Q9UM50	FCERI mediated NF-kB activation; Downstream TCR signaling; Antigen processing: Ubiquitination & Proteasome degradation; CLEC7A (Dectin-1) signaling; Aggrephagy; SARS-CoV-2 activates/modulates innate and adaptive immune responses; IKK complex recruitment mediated by RIP1; JNK (c-Jun kinases) phosphorylation and activation mediated by activated human TAK1; NOD1/2 Signaling Pathway; TICAM1, RIP1-med…	IL-1 signaling pathway; Interleukin-1 induced activation of NF-kB; MYD88 distinct input-output pathway	0.714	1.034	-0.49	0.05	0.340277	0.787079	653545	1.25814e+06	4.38609e+06	2.246e+06	907724	2.88646e+06	3.74731e+06	1.99085e+06	1.63085e+06	3.76348e+06	2.50214e+06	3.58769e+06	263712	133147	1.366e+06	1.51548e+06	2.4668e+06	2.09539e+06	Not Found	Peak Found	High	High
P62841	40S ribosomal protein S15 OS=Homo sapiens OX=9606 GN=RPS15 PE=1 SV=2	FALSE	27.177	65	6	60	6	145	17	10.39	47.63	cell organization and biogenesis;protein metabolism;RNA metabolism OR transcription;other metabolic processes;transport;developmental processes;other biological processes	cytosol;translational apparatus;nucleus;other cell component	enzyme regulator activity;nucleic acid binding activity;other molecular function	Pf00203	6209	ENSG00000115268	RPS15	A5D8V9; hsa:6209; P11174; P62841; Q3KRA1; Q9UDC2	Regulation of expression of SLITs and ROBOs; SRP-dependent cotranslational protein targeting to membrane; L13a-mediated translational silencing of Ceruloplasmin expression; Formation of a pool of free 40S subunits; GTP hydrolysis and joining of the 60S ribosomal subunit; Major pathway of rRNA processing in the nucleolus and cytosol; Nonsense Mediated Decay (NMD) enhanced by the Exon Junction Comp…	Cytoplasmic ribosomal proteins	1.074	0.944	0.1	-0.08	0.938494	0.612	2.40743e+06	323929	3.44469e+06	3.36484e+06	1.13468e+06	2.95203e+06	2.19238e+06	3.76736e+06	3.3621e+06	1.92002e+06	2.53066e+06	1.04644e+07	1.7333e+06	2.20782e+06	1.86423e+06	4.18261e+06	2.46723e+06	2.3047e+06	High	High	High	High
P02766	Transthyretin OS=Homo sapiens OX=9606 GN=TTR PE=1 SV=1	FALSE	23.242	48	4	46	4	147	15.9	5.76	47.37	other metabolic processes;signal transduction	non-structural extracellular;other cytoplasmic organelle	signal transduction activity or receptor binding;other molecular function	Pf00576	7276	ENSG00000118271	TTR	hsa:7276; P02766; Q549C7; Q6IB96; Q9UBZ6; Q9UCM9	Neutrophil degranulation; Amyloid fiber formation; Non-integrin membrane-ECM interactions; Retinoid metabolism and transport; The canonical retinoid cycle in rods (twilight vision); Retinoid cycle disease events		0.979	0.649	-0.03	-0.62	0.874113	0.139576	2.0541e+06	4.60776e+06	2.26948e+06	1.47261e+06	2.18878e+06	2.71509e+06	2.93602e+06	2.4465e+06	1.33385e+06	2.0831e+06	2.70554e+06	774030	1.63741e+06	2.41216e+06	4.28716e+06	3.17597e+06	352079	2.12191e+06	High	High	High	High
P48047	ATP synthase subunit O, mitochondrial OS=Homo sapiens OX=9606 GN=ATP5PO PE=1 SV=1	FALSE	31.664	48	8	41	8	213	23.3	9.96	47.25	other metabolic processes;transport	plasma membrane;other membranes;mitochondrion	transporter activity	Pf00213	539	ENSG00000241837	ATP5PO	B2R4E2; hsa:539; P48047; Q5U042; Q6IBI2	Mitochondrial protein degradation; Cristae formation; Formation of ATP by chemiosmotic coupling	Electron transport chain: OXPHOS system in mitochondria; 7q11.23 copy number variation syndrome; Oxidative phosphorylation	1.006	0.571	0.01	-0.81	0.929347	0.0699603	1.00332e+06	526064	6.13192e+06	2.90746e+06	843028	4.66829e+06	4.75059e+06	2.25528e+06	1.32461e+06	802611	3.58479e+06	382679			3.28947e+06	3.63161e+06	2.32404e+06		Peak Found	Peak Found	High	High
P13929	Beta-enolase OS=Homo sapiens OX=9606 GN=ENO3 PE=1 SV=5	FALSE	13.657	7	2	25	1	434	47	7.71	47.19	other metabolic processes	plasma membrane;other membranes;cytosol	other molecular function	Pf00113, Pf03952	2027	ENSG00000108515	ENO3	B4DUI6; B4DUM6; D3DTL2; E7ENK8; hsa:2027; P13929; Q96AE2	Glycolysis; Gluconeogenesis	Clear cell renal cell carcinoma pathways; Glycolysis and gluconeogenesis; Metabolic Epileptic Disorders	1.078	1.081	0.11	0.11	0.931416	0.876429			136097	259770			174395		127085			268211					170811		Not Found	Not Found	Peak Found	High
P17096	High mobility group protein HMG-I/HMG-Y OS=Homo sapiens OX=9606 GN=HMGA1 PE=1 SV=3	FALSE	10.527	23	3	33	3	107	11.7	10.32	47.14	cell organization and biogenesis;DNA metabolism;other metabolic processes;stress response;other biological processes	cytosol;nucleus;other cell component	signal transduction activity or receptor binding;nucleic acid binding activity;other molecular function		3159	ENSG00000137309	HMGA1	hsa:3159; P10910; P17096; Q5T6U9; Q9UKB0	Vpr-mediated nuclear import of PICs; 2-LTR circle formation; Integration of viral DNA into host genomic DNA; Autointegration results in viral DNA circles; APOBEC3G mediated resistance to HIV-1 infection; Formation of Senescence-Associated Heterochromatin Foci (SAHF)	Adipogenesis; Pre-implantation embryo; Male infertility; 7q11.23 copy number variation syndrome; NAD metabolism in oncogene-induced senescence and mitochondrial dysfunction-associated senescence; Orexin receptor pathway	0.944	0.688	-0.08	-0.54	0.80312	0.184138	2.36977e+06	1.30915e+06	1.37214e+06	309580	2.8454e+06	1.66516e+06	1.46529e+06	480774	828822	2.99196e+06	1.57203e+06	1.02448e+06	865160	2.361e+06	2.93212e+06	1.08239e+06	1.67287e+06	1.41798e+06	High	High	High	High
P84085	ADP-ribosylation factor 5 OS=Homo sapiens OX=9606 GN=ARF5 PE=1 SV=2	FALSE	24.65	43	6	46	2	180	20.5	6.79	46.97	transport	plasma membrane;other membranes;ER/Golgi;other cell component	other molecular function	Pf00025	381	ENSG00000004059	ARF5	hsa:381; P26437; P84085	COPI-mediated anterograde transport; COPI-dependent Golgi-to-ER retrograde traffic	2q37 copy number variation syndrome	1.433	1.039	0.52	0.06	0.421326	0.796666	403815		562877	935568	86975.8	640194	424911	533145	1.1485e+06	301919	627811	820754	768605		420838	1.17666e+06	1.08865e+06	50217.6	Peak Found	Not Found	High	High
P26373	60S ribosomal protein L13 OS=Homo sapiens OX=9606 GN=RPL13 PE=1 SV=4	FALSE	22.85	36	7	47	7	211	24.2	11.65	46.95	protein metabolism;other metabolic processes;developmental processes	cytosol;ER/Golgi;translational apparatus;nucleus;other cell component	other molecular function	Pf01294	6137	ENSG00000167526	RPL13	B4DLX3; F5H1S2; hsa:6137; P26373; Q3KQT8; Q567Q8; Q9BPX0	Regulation of expression of SLITs and ROBOs; L13a-mediated translational silencing of Ceruloplasmin expression; Formation of a pool of free 40S subunits; GTP hydrolysis and joining of the 60S ribosomal subunit; Major pathway of rRNA processing in the nucleolus and cytosol; Nonsense Mediated Decay (NMD) enhanced by the Exon Junction Complex (EJC); SRP-dependent cotranslational protein targeting to…	Cytoplasmic ribosomal proteins	0.949	2.13	-0.08	1.09	0.813915	0.10878	569475	451193	975603	4.18174e+06	308510	901138	1.32833e+06	1.82145e+06	5.48348e+06	650402	3.58032e+06	1.06769e+07	3.9744e+06	716312	1.60582e+06	1.22338e+06	5.96623e+06	953218	Peak Found	High	High	High
Q16378	Proline-rich protein 4 OS=Homo sapiens OX=9606 GN=PRR4 PE=1 SV=3	FALSE	21.083	23	3	53	3	134	15.1	7.06	46.79	other biological processes			Pf15240	11272	ENSG00000111215; ENSG00000263247; ENSG00000282269	PRR4	A8KA69; F5H0D7; hsa:11272; Q16378; Q8NFB3			0.776	0.463	-0.37	-1.11	0.457977	0.0185177	1.97883e+07	4.15423e+06	3.24677e+06		1.80359e+07		1.67216e+06	1.15445e+07	6.45949e+06	38643.8	32758.4	5.59538e+06	1.74206e+06	1.50631e+07		1.30995e+07	96207.8	1.94202e+06	High	High	High	Not Found
O43852-4	Isoform 4 of Calumenin OS=Homo sapiens OX=9606 GN=CALU	FALSE	40.493	44	11	74	1	323	38.1	4.58	46.78							CALU	O43852-4			1.175	0.623	0.23	-0.68	0.761894	0.113288	249066	163710	293854	53461.1	240528	188374	144860	87390.1	116589	200380	128131	101014	86079.7	286957	371021	174603	85588.4	162085	Peak Found	Peak Found	Peak Found	Peak Found
Q86T26	Transmembrane protease serine 11B OS=Homo sapiens OX=9606 GN=TMPRSS11B PE=2 SV=3	FALSE	12.083	10	3	36	3	416	46.3	8.85	46.62	protein metabolism	plasma membrane;other membranes	other molecular function	Pf00089, Pf01390	132724	ENSG00000185873	TMPRSS11B	A8K4D9; hsa:132724; Q86T26			0.745	1.514	-0.42	0.6	0.398061	0.472259	8.73931e+06	3.00405e+06	8.46142e+06	5.25421e+06	8.39115e+06	1.13138e+07	9.71247e+06	1.06595e+07	7.48056e+06	7.23041e+06	7.37e+06	3.93803e+06	4.94826e+06	3.92527e+06	1.15087e+07	3.93866e+06	3.94877e+06	3.302e+06	High	High	High	High
P26038	Moesin OS=Homo sapiens OX=9606 GN=MSN PE=1 SV=3	FALSE	64.315	34	19	95	11	577	67.8	6.4	46.47	cell adhesion;cell cycle OR cell proliferation;cell organization and biogenesis;other biological processes	plasma membrane;other membranes;cytosol;cytoskeleton;other cell component	signal transduction activity or receptor binding;cytoskeletal activity;nucleic acid binding activity;other molecular function	Pf00373, Pf00769, Pf09379, Pf09380, Pf20492	4478	ENSG00000147065	MSN	hsa:4478; P26038	Gene and protein expression by JAK-STAT signaling after Interleukin-12 stimulation; Recycling pathway of L1; Sensory processing of sound by inner hair cells of the cochlea; Sensory processing of sound by outer hair cells of the cochlea; Signaling by ALK fusions and activated point mutants	Glial cell differentiation; AGE/RAGE pathway; Measles virus infection; 16p11.2 proximal deletion syndrome; Regulation of actin cytoskeleton	2.197	1.744	1.14	0.8	0.059948	0.277729	1.49267e+06	2.93392e+06	1.33678e+06	3.47232e+06	340890	512176	1.05214e+06	597854	4.00146e+06	639767	3.50343e+06	4.34063e+06	1.99979e+06	922346	2.33701e+06	374490	3.95066e+06	707312	Peak Found	High	High	High
O76070	Gamma-synuclein OS=Homo sapiens OX=9606 GN=SNCG PE=1 SV=2	FALSE	30.459	72	7	54	7	127	13.3	4.86	46.33	cell-cell signaling;cell organization and biogenesis;transport;other biological processes	cytoskeleton;other cell component	other molecular function	Pf01387	6623	ENSG00000173267	SNCG	hsa:6623; O15104; O76070; Q96P61		10q22q23 copy number variation	0.482	1.113	-1.05	0.16	0.0516559	0.937534	2.21852e+06	3.72784e+06	4.64888e+06	2.63168e+06	3.08654e+06	3.52648e+06	1.09268e+07	3.8446e+06	1.03716e+07	3.09363e+06	1.21144e+07	1.27475e+07	2.21574e+06	3.14653e+06	3.68577e+06	3.15461e+06	3.59805e+06	3.08605e+06	Peak Found	High	High	High
P61160	Actin-related protein 2 OS=Homo sapiens OX=9606 GN=ACTR2 PE=1 SV=1	FALSE	30.498	28	9	56	9	394	44.7	6.74	46.32	cell cycle OR cell proliferation;cell organization and biogenesis;stress response;transport;other biological processes	non-structural extracellular;cytosol;cytoskeleton;nucleus;other cytoplasmic organelle;other cell component	cytoskeletal activity;other molecular function	Pf00022	10097	ENSG00000138071	ACTR2	B2RCP5; D6W5F4; E9PF41; hsa:10097; O15142; P61160; Q96C82	Regulation of actin dynamics for phagocytic cup formation; FCGR3A-mediated phagocytosis; RHO GTPases Activate WASPs and WAVEs; Neutrophil degranulation; Clathrin-mediated endocytosis; EPHB-mediated forward signaling	Physico-chemical features and toxicity-associated pathways; Embryonic stem cell pluripotency pathways	1.287	1.356	0.36	0.44	0.593674	0.665376	592968	61288.5	997049	4.7639e+06	233207	357960	1.63834e+06	1.46068e+06	5.09128e+06	302900	3.21613e+06	8.54348e+06	7.56554e+06	29938.5	2.6056e+06	2.05541e+06	8.55585e+06	50591.6	Peak Found	Peak Found	High	High
P02666	SWISS-PROT:P02666 Beta-casein - Bos taurus (Bovine).	TRUE	22.271	23	3	35	3	209	23.6	5.19	46.23											0.963	0.483	-0.05	-1.05	0.842167	0.0249157	7.77637e+06	2.10295e+08	660536	866595	1.06037e+07	1.3277e+06	1.31055e+07	676176	1.42784e+06	569372	3.27059e+07	140603	276924	572921	2.54178e+06	4.81019e+06	1.19778e+06	1.72209e+06	High	High	High	High
P25685	DnaJ homolog subfamily B member 1 OS=Homo sapiens OX=9606 GN=DNAJB1 PE=1 SV=4	FALSE	35.829	36	11	71	11	340	38	8.63	45.89	protein metabolism;other metabolic processes;stress response;developmental processes;other biological processes	cytosol;nucleus;other cell component	other molecular function	Pf00226, Pf01556	3337	ENSG00000132002	DNAJB1	B4DX52; hsa:3337; P25685	MAPK6/MAPK4 signaling; HSP90 chaperone cycle for steroid hormone receptors (SHR) in the presence of ligand; Regulation of HSF1-mediated heat shock response; Attenuation phase	Nuclear receptors meta-pathway; NRF2 pathway	0.853	1.375	-0.23	0.46	0.61299	0.639039	2.23829e+06	1.97218e+06	4.21921e+06	3.71888e+06	1.96777e+06	5.61447e+06	2.47184e+06	4.05783e+06	3.05261e+06	2.61353e+06	4.1849e+06	4.06243e+06	4.23604e+06	2.41463e+06	2.31906e+06	1.91451e+06	3.9782e+06	2.47998e+06	Peak Found	High	High	High
P62857	40S ribosomal protein S28 OS=Homo sapiens OX=9606 GN=RPS28 PE=1 SV=1	FALSE	10.08	46	3	33	3	69	7.8	10.7	45.65	cell organization and biogenesis;protein metabolism;RNA metabolism OR transcription;other metabolic processes;other biological processes	other membranes;cytosol;ER/Golgi;translational apparatus;nucleus;other cell component	other molecular function	Pf01200	6234	ENSG00000233927	RPS28	hsa:6234; P25112; P62857	Regulation of expression of SLITs and ROBOs; L13a-mediated translational silencing of Ceruloplasmin expression; Formation of a pool of free 40S subunits; GTP hydrolysis and joining of the 60S ribosomal subunit; Major pathway of rRNA processing in the nucleolus and cytosol; Nonsense Mediated Decay (NMD) enhanced by the Exon Junction Complex (EJC); SRP-dependent cotranslational protein targeting to…	Cytoplasmic ribosomal proteins	0.83	0.857	-0.27	-0.22	0.565596	0.448528	2.77803e+06	5.72285e+06	7.28175e+06	2.59625e+06	3.16428e+06	6.85813e+06	5.32589e+06	3.97124e+06	2.31765e+06	8.01962e+06	9.90802e+06	1.59502e+06	974438	5.42405e+06	5.589e+06	5.50037e+06	3.18527e+06	6.20925e+06	High	High	High	High
Q9UKR3	Kallikrein-13 OS=Homo sapiens OX=9606 GN=KLK13 PE=2 SV=1	FALSE	18.573	15	4	57	4	277	30.6	8.46	45.62	protein metabolism;other metabolic processes	non-structural extracellular;other cell component	other molecular function	Pf00089	26085	ENSG00000167759	KLK13	A7UNK6; Q86VI8; Q9UKR3; Q9Y433	Formation of the cornified envelope; Regulation of Insulin-like Growth Factor (IGF) transport and uptake by Insulin-like Growth Factor Binding Proteins (IGFBPs)		0.704	0.94	-0.51	-0.09	0.323527	0.603876	2.61627e+06	3.03237e+06	2.78185e+06	1.92045e+06	2.07455e+06	4.93809e+06	2.12992e+06	6.28914e+06	3.18933e+06	9.83475e+06	3.73855e+06	1.67851e+07	1.44784e+06	2.08191e+06	7.17991e+06	3.60559e+06	6.98042e+06	4.1642e+06	High	High	High	High
O15144	Actin-related protein 2/3 complex subunit 2 OS=Homo sapiens OX=9606 GN=ARPC2 PE=1 SV=1	FALSE	54.408	58	15	62	15	300	34.3	7.36	44.48	cell organization and biogenesis;other biological processes	plasma membrane;other membranes;cytosol;cytoskeleton;nucleus;other cytoplasmic organelle;other cell component	cytoskeletal activity	Pf04045	10109	ENSG00000163466	ARPC2	hsa:10109; O15144; Q92801; Q9P1D4	Regulation of actin dynamics for phagocytic cup formation; FCGR3A-mediated phagocytosis; RHO GTPases Activate WASPs and WAVEs; Clathrin-mediated endocytosis; EPHB-mediated forward signaling	Pathogenic Escherichia coli infection	1.115	1.662	0.16	0.73	0.863913	0.336808	356687	85366.7	677818	9.07591e+06	423765	549081	2.28937e+06	1.30548e+06	7.17566e+06	400451	4.0871e+06	1.15784e+07	7.45562e+06	439257	3.5214e+06	1.79006e+06	9.8518e+06	22189.4	Peak Found	Peak Found	Peak Found	High
P06727	Apolipoprotein A-IV OS=Homo sapiens OX=9606 GN=APOA4 PE=1 SV=4	FALSE	35.822	34	12	46	11	396	45.3	5.38	44.35	cell adhesion;cell organization and biogenesis;protein metabolism;other metabolic processes;stress response;transport;developmental processes;other biological processes	non-structural extracellular;cytosol;ER/Golgi;other cytoplasmic organelle;other cell component	transporter activity;enzyme regulator activity;other molecular function	Pf01442	337	ENSG00000110244	APOA4	A8MSL6; hsa:337; P06727; Q14CW8; Q6Q787	Amyloid fiber formation; Retinoid metabolism and transport; Assembly of active LPL and LIPC lipase complexes; Chylomicron assembly; Chylomicron remodeling	Statin inhibition of cholesterol production; Familial hyperlipidemia type 1; Familial hyperlipidemia type 2; Familial hyperlipidemia type 3; Familial hyperlipidemia type 4; Familial hyperlipidemia type 5; Cholesterol metabolism; Enterocyte cholesterol metabolism	0.895	0.783	-0.16	-0.35	0.700913	0.321442	2.18471e+06	2.54349e+06	1.51363e+06	866964	734056	2.24814e+06	1.68409e+06	1.29626e+06	164604	2.15672e+06	1.79745e+06	609458	1.32949e+06	2.39563e+06	2.97616e+06	1.82841e+06	1.08471e+06	2.64212e+06	Peak Found	High	High	High
P26641	Elongation factor 1-gamma OS=Homo sapiens OX=9606 GN=EEF1G PE=1 SV=3	FALSE	48.937	33	12	50	12	437	50.1	6.67	44.32	protein metabolism;other metabolic processes;other biological processes	cytosol;other cell component	nucleic acid binding activity	Pf00043, Pf00647, Pf02798	1937	ENSG00000254772	EEF1G	B4DTG2; hsa:1937; P26641; Q6PJ62; Q6PK31; Q96CU2; Q9P196	Signaling by ALK fusions and activated point mutants; Eukaryotic Translation Elongation	Translation factors	1.332	2.001	0.41	1	0.535724	0.149305	324240	134891	424448	3.25464e+06	357937	385739	1.11704e+06	663993	4.56219e+06	149550	3.13489e+06	1.05125e+07	4.16539e+06	108296	1.29977e+06	989640	6.31266e+06		Peak Found	Peak Found	Peak Found	High
P62750	60S ribosomal protein L23a OS=Homo sapiens OX=9606 GN=RPL23A PE=1 SV=1	FALSE	21.535	32	5	63	5	156	17.7	10.45	44.04	cell organization and biogenesis;protein metabolism;other metabolic processes	cytosol;translational apparatus;nucleus;other cell component	nucleic acid binding activity;other molecular function	Pf00276, Pf03939	6147	ENSG00000198242	RPL23A	B2R5B2; hsa:6147; P29316; P39024; P62750; Q92774	Regulation of expression of SLITs and ROBOs; L13a-mediated translational silencing of Ceruloplasmin expression; Formation of a pool of free 40S subunits; GTP hydrolysis and joining of the 60S ribosomal subunit; Major pathway of rRNA processing in the nucleolus and cytosol; Nonsense Mediated Decay (NMD) enhanced by the Exon Junction Complex (EJC); SRP-dependent cotranslational protein targeting to…	Cytoplasmic ribosomal proteins	0.644	1.114	-0.63	0.16	0.224956	0.93794	2.68834e+06	234855	1.89189e+06	7.70358e+06	2.66854e+06	4.02924e+06	5.268e+06	6.02777e+06	5.04388e+06	1.68343e+06	4.73747e+06	9.9478e+06	4.30123e+06	1.43547e+06	4.39933e+06	3.75687e+06	7.68948e+06	888790	High	Peak Found	High	High
P18085	ADP-ribosylation factor 4 OS=Homo sapiens OX=9606 GN=ARF4 PE=1 SV=3	FALSE	24.736	42	6	47	3	180	20.5	7.14	43.83	cell organization and biogenesis;transport;developmental processes;other biological processes	plasma membrane;other membranes;cytosol;ER/Golgi;other cell component	signal transduction activity or receptor binding;enzyme regulator activity;other molecular function	Pf00025	378	ENSG00000168374	ARF4	B2R7J7; hsa:378; P18085; P21371	COPI-dependent Golgi-to-ER retrograde traffic; COPI-mediated anterograde transport; VxPx cargo-targeting to cilium	VEGFA-VEGFR2 signaling	1.156	0.639	0.21	-0.65	0.792661	0.12911	71975.3	91989.6	770551	900913		458521	820729	115617	270091		798894	578874			849902		1.30631e+06		Peak Found	Peak Found	High	High
Q99536	Synaptic vesicle membrane protein VAT-1 homolog OS=Homo sapiens OX=9606 GN=VAT1 PE=1 SV=2	FALSE	33.25	34	8	47	8	393	41.9	6.29	43.75	other biological processes	non-structural extracellular;other membranes;mitochondrion;other cytoplasmic organelle	other molecular function	Pf08240, Pf13602	10493	ENSG00000108828	VAT1	A8K345; B0AZP7; B4DPX4; hsa:10493; Q13035; Q5BKZ7; Q96A39; Q99536; Q9BUT8	Neutrophil degranulation		1.125	1.037	0.17	0.05	0.847209	0.792019	851897	352888	1.94928e+06	3.74892e+06	372225	1.16927e+06	1.39433e+06	3.26376e+06	6.21333e+06	558797	1.70226e+06	4.92842e+06	1.49067e+06	186067	1.91435e+06	1.21324e+06	5.98149e+06		Peak Found	Peak Found	High	High
Q9UL52	Transmembrane protease serine 11E OS=Homo sapiens OX=9606 GN=TMPRSS11E PE=1 SV=2	FALSE	23.209	20	7	69	7	423	47.7	8.59	43.38	protein metabolism;other biological processes	non-structural extracellular;plasma membrane;other membranes	other molecular function	Pf00089, Pf01390	28983	ENSG00000087128	TMPRSS11E	A6NL71; hsa:28983; Q14DC8; Q6UW31; Q9UL52			0.782	0.797	-0.36	-0.33	0.468903	0.343934	2.17461e+06	882455	4.58918e+06	2.60867e+06	1.1139e+06	2.72657e+06	6.20042e+06	2.55e+06	4.77403e+06	1.75612e+06	1.38145e+06	5.35088e+06	5.56504e+06	3.31079e+06	4.37235e+06	5.33938e+06	5.7e+06	4.28376e+06	High	High	High	High
Q9UBD6	Ammonium transporter Rh type C OS=Homo sapiens OX=9606 GN=RHCG PE=1 SV=1	FALSE	26.121	18	5	53	5	479	53.1	6.39	42.81	transport;other biological processes	plasma membrane;other membranes;other cell component	transporter activity;cytoskeletal activity;other molecular function	Pf00909	51458	ENSG00000140519	RHCG	A8K4D4; hsa:51458; Q6X3Y4; Q9UBD6	Rhesus glycoproteins mediate ammonium transport.		1.581	1.769	0.66	0.82	0.293213	0.261459	1.03144e+06	107991	1.4414e+06	1.55584e+07	114302	1.6905e+06	4.16934e+06	1.36254e+06	1.32235e+07	510317	3.03763e+06	2.57744e+07	1.22103e+07	498400	3.80212e+06	7.48607e+06	1.80189e+07	441075	High	Peak Found	High	High
Q96TA1	Protein Niban 2 OS=Homo sapiens OX=9606 GN=NIBAN2 PE=1 SV=3	FALSE	58.856	32	17	63	17	746	84.1	6.19	42.79	cell-cell signaling;cell organization and biogenesis;transport;developmental processes;other biological processes	plasma membrane;other membranes;cytosol;nucleus;other cell component	other molecular function		64855	ENSG00000136830	NIBAN2	hsa:64855; Q4LE55; Q5VVW6; Q5VVW7; Q96TA1; Q9BUS2; Q9NT35			0.772	1.531	-0.37	0.61	0.450163	0.454626	3.20492e+06	733279	3.98047e+06	2.39334e+06	1.82797e+06	2.93807e+06	4.6342e+06	5.8196e+06	6.56241e+06	2.54663e+06	5.83482e+06	1.6673e+07	7.33836e+06	2.53585e+06	4.15518e+06	3.57979e+06	9.95802e+06	1.64017e+06	Peak Found	Peak Found	High	High
P59998	Actin-related protein 2/3 complex subunit 4 OS=Homo sapiens OX=9606 GN=ARPC4 PE=1 SV=3	FALSE	15.531	28	5	39	5	168	19.7	8.43	42.58	cell organization and biogenesis	cytosol;cytoskeleton;nucleus;other cell component	cytoskeletal activity;other molecular function	Pf05856	10093	ENSG00000241553	ARPC4	C9JWM7; E7ETI0; F6TTL5; hsa:10093; O15509; P59998; Q6P0W5; Q96QJ3	Regulation of actin dynamics for phagocytic cup formation; FCGR3A-mediated phagocytosis; RHO GTPases Activate WASPs and WAVEs; Clathrin-mediated endocytosis; EPHB-mediated forward signaling	Pathogenic Escherichia coli infection	1.055	0.6	0.08	-0.74	0.974359	0.0921573	1.46028e+06	50229	1.90179e+06	6.40245e+06	924388	3.67165e+06	2.17167e+06	2.48691e+06	2.58632e+06	751685	4.51635e+06	1.59343e+06	645808	62896.5	3.5782e+06	6.39597e+06	4.03435e+06		High	Peak Found	High	High
P42167	Lamina-associated polypeptide 2, isoforms beta/gamma OS=Homo sapiens OX=9606 GN=TMPO PE=1 SV=2	FALSE	24.488	22	7	42	7	454	50.6	9.38	42.39		other membranes;nucleus;other cell component	nucleic acid binding activity;other molecular function	Pf03020, Pf08198	7112	ENSG00000120802	TMPO	A2T926; hsa:7112; P42167; Q14861	RHOC GTPase cycle; RHOA GTPase cycle; CDC42 GTPase cycle; RHOJ GTPase cycle; RAC1 GTPase cycle; RHOG GTPase cycle; RAC2 GTPase cycle; RAC3 GTPase cycle; RHOD GTPase cycle; RHOF GTPase cycle	Envelope proteins and their potential roles in EDMD physiopathology; Overlap between signal transduction pathways contributing to LMNA laminopathies	1.001	0.895	0	-0.16	0.920059	0.518974	781245	2.18678e+06	1.61937e+06	693633	753456	1.4667e+06	1.18465e+06	1.0856e+06	554333	1.06793e+06	2.31583e+06	885719	510715	1.45014e+06	1.33962e+06	644838	621261	1.79141e+06	Peak Found	High	High	High
O75947	ATP synthase subunit d, mitochondrial OS=Homo sapiens OX=9606 GN=ATP5PD PE=1 SV=3	FALSE	30.223	58	7	71	7	161	18.5	5.3	42.36	other metabolic processes;transport	other membranes;mitochondrion	transporter activity	Pf05873	10476	ENSG00000167863	ATP5PD	B2R5L6; hsa:10476; O75947; Q9H3J4	Mitochondrial protein degradation; Cristae formation; Formation of ATP by chemiosmotic coupling	Electron transport chain: OXPHOS system in mitochondria; Oxidative phosphorylation	1.034	0.655	0.05	-0.61	0.984591	0.145257	4.07057e+06	5.25674e+06	6.46537e+06	5.29221e+06	2.46459e+06	7.78983e+06	5.1074e+06	5.60486e+06	2.29003e+06	5.09638e+06	5.9981e+06	997010	574650	3.1738e+06	6.29096e+06	6.53232e+06	2.38332e+06	4.9967e+06	High	High	High	High
P51991	Heterogeneous nuclear ribonucleoprotein A3 OS=Homo sapiens OX=9606 GN=HNRNPA3 PE=1 SV=2	FALSE	17.402	15	5	39	4	378	39.6	9.01	42.33	RNA metabolism OR transcription;other metabolic processes	nucleus;other cell component	nucleic acid binding activity	Pf00076	220988	ENSG00000170144	HNRNPA3	D3DPF4; hsa:220988; P51991; Q53RW7; Q6URK5	mRNA Splicing - Major Pathway; Processing of Capped Intron-Containing Pre-mRNA		1.284	1.393	0.36	0.48	0.598872	0.615582	396672	33269.1	1.46704e+06	1.40757e+06	72076.6	1.04375e+06	812076	360859	1.31874e+06	507004	1.79832e+06	1.98023e+06	678887	256241	893496	130430	1.73679e+06	162347	Peak Found	Peak Found	High	High
P52565	Rho GDP-dissociation inhibitor 1 OS=Homo sapiens OX=9606 GN=ARHGDIA PE=1 SV=3	FALSE	19.225	21	4	45	4	204	23.2	5.11	42.01	signal transduction;other biological processes	plasma membrane;other membranes;cytosol;cytoskeleton;nucleus;other cell component	enzyme regulator activity	Pf02115	396	ENSG00000141522	ARHGDIA	A8MXW0; B2R5X1; B4DDD3; B4DUV9; hsa:396; P52565; Q6IBM5	RHOC GTPase cycle; RHOA GTPase cycle; CDC42 GTPase cycle; RAC1 GTPase cycle; RHOG GTPase cycle; RAC2 GTPase cycle; RHOH GTPase cycle; Axonal growth stimulation; Axonal growth inhibition (RHOA activation)	Ciliary landscape; Nephrotic syndrome; Vasopressin-regulated water reabsorption	1.041	1.899	0.06	0.93	0.999028	0.191512	1.43796e+06	473032	3.16539e+06	4.09604e+06	774484	2.2829e+06	3.15115e+06	3.38643e+06	3.9544e+06	1.88406e+06	3.31796e+06	6.8337e+06	4.13464e+06	995036	2.7413e+06	1.4982e+06	4.64614e+06	648490	High	High	High	High
P05120	Plasminogen activator inhibitor 2 OS=Homo sapiens OX=9606 GN=SERPINB2 PE=1 SV=2	FALSE	38.127	34	10	54	10	415	46.6	5.63	41.93	other biological processes	non-structural extracellular;plasma membrane;other membranes;other cell component	enzyme regulator activity	Pf00079	5055	ENSG00000197632	SERPINB2	hsa:5055; P05120; Q96E96	Gene and protein expression by JAK-STAT signaling after Interleukin-12 stimulation; Dissolution of Fibrin Clot	Blood clotting cascade; Aryl hydrocarbon receptor pathway; Nuclear receptors meta-pathway; Gastrin signaling pathway	2.636	2.014	1.4	1.01	0.0192443	0.144674	302791	104312	2.30438e+06	5.85433e+06	349665	494392	875147	908146	2.08209e+06	261345	2.03297e+06	7.11597e+06	5.66904e+06	662814	1.32792e+06	2.23176e+06	2.51397e+06	197614	Peak Found	Peak Found	High	High
P36543	V-type proton ATPase subunit E 1 OS=Homo sapiens OX=9606 GN=ATP6V1E1 PE=1 SV=1	FALSE	32.392	38	9	76	9	226	26.1	8	41.85	cell organization and biogenesis;transport;other biological processes	plasma membrane;other membranes;cytosol;ER/Golgi;other cytoplasmic organelle;other cell component	transporter activity;other molecular function	Pf01991	529	ENSG00000131100	ATP6V1E1	A8MUE4; A8MUN4; hsa:529; P36543	Insulin receptor recycling; Amino acids regulate mTORC1; ROS and RNS production in phagocytes; Transferrin endocytosis and recycling; Ion channel transport	VEGFA-VEGFR2 signaling; Proximal tubule transport	0.782	1.052	-0.35	0.07	0.469869	0.820623	749359	2.36936e+06	4.41107e+06	3.58318e+06	757962	5.43243e+06	4.97403e+06	4.81237e+06	2.31043e+06	4.76851e+06	4920808	3.39103e+06	1.19371e+06	3.98769e+06	2.42672e+06	4.67944e+06	2.33314e+06	4.94608e+06	High	High	High	High
Q13442	28 kDa heat- and acid-stable phosphoprotein OS=Homo sapiens OX=9606 GN=PDAP1 PE=1 SV=1	FALSE	16.931	31	4	23	4	181	20.6	8.87	41.34	signal transduction	non-structural extracellular;plasma membrane;other membranes;cytosol;other cell component		Pf10252	11333	ENSG00000106244	PDAP1	D6W5S5; hsa:11333; Q13442; Q92906	Neutrophil degranulation		1.028	0.901	0.04	-0.15	0.972473	0.530322	1.92031e+06	2.4244e+06	1.72708e+06		1.24543e+06	1.41485e+06	1.3699e+06	1.12196e+06	947222	2.88062e+06	1.15599e+06	1.10054e+06	968244	2.06355e+06	2.86288e+06	458453	1.36516e+06	2.24359e+06	Peak Found	High	High	Not Found
Q9UKY7	Protein CDV3 homolog OS=Homo sapiens OX=9606 GN=CDV3 PE=1 SV=1	FALSE	34.505	50	8	66	8	258	27.3	6.4	40.87		plasma membrane;other membranes;cytosol;other cell component		Pf15359	55573	ENSG00000091527	CDV3	B3KUC2; hsa:55573; Q96IP9; Q9UKY7			0.756	0.907	-0.4	-0.14	0.418734	0.541709	2.25125e+06	6.86196e+06	4.2691e+06	1.79031e+06	2.52441e+06	5.53127e+06	5.4561e+06	4.13907e+06	2.07877e+06	7.32458e+06	4.42095e+06	3.95554e+06	2.30204e+06	5.14822e+06	4.59287e+06	2.32204e+06	3.83116e+06	7.55789e+06	High	High	High	High
P47756-2	Isoform 2 of F-actin-capping protein subunit beta OS=Homo sapiens OX=9606 GN=CAPZB	FALSE	19.96	25	6	37	6	272	30.6	6	40.83	cell organization and biogenesis;other biological processes	other membranes;cytosol;cytoskeleton;other cell component	cytoskeletal activity	Pf01115	100134958; 100174717; 100391719; 100612860; 101328180; 102838979; 102978446; 105999265; 107501791; 109687478; 12345; 298584; 832	ENSBGRG00000004529; ENSBMSG00010001914; ENSCAFG00845003322; ENSCWAG00000006602; ENSDLEG00000005923; ENSEASG00005014938; ENSFCAG00000008775; ENSG00000077549; ENSMMNG00015007967; ENSMPUG00000016159; ENSPCTG00005017788; ENSPLOG00000013244; ENSPPYG00000001789; ENSPSNG00000001463; ENSUAMG00000028024; ENSUPAG00010013555	Capzb; CAPZB; LOC111154622	A0A1S3GLX3; A0A286ZU64; A0A2J8KEQ3; A0A2J8T2D9; A0A2U4A086; A0A2Y9ELP0; A0A2Y9GKN2; A0A2Y9K8L6; A0A2Y9LG10; A0A337SR88; A0A341BRY2; A0A384MR50; A0A3Q7N034; A0A452SVR4; A0A485N5R5; A0A6J2EQ97; A0A6J3B2G0; A0A6J3JNM1; A0A6P5PCY5; A0A7J8F693; A0A7J8K5T1; A0A8B7URY2; A0A8B8UAM1; A0A8B8XSL8; A0A8B9WLM3; A0A8C3W4F3; A0A8C6B6B9; A0A8C9D6I9; A0A8C9DX48; A0A8D2HUK6; A0A8I3MQR3; A0A8M1H2I3; A0A9B0TPN5; A0A…	RHOD GTPase cycle; RHOF GTPase cycle; COPI-mediated anterograde transport; MHC class II antigen presentation; Factors involved in megakaryocyte development and platelet production; HSP90 chaperone cycle for steroid hormone receptors (SHR) in the presence of ligand; HSP90 chaperone cycle for steroid hormone receptors (SHR) in the presence of ligand; Sensory processing of sound by inner hair cells …	VEGFA-VEGFR2 signaling	1.221	1.289	0.29	0.37	0.689778	0.762609	196684		1.06393e+06	2.82892e+06		603056	1.25341e+06	991415	2.08559e+06	113723	2.14115e+06	5.24995e+06	2.12838e+06		1.63463e+06	456950	4.42962e+06	94433.1	Peak Found	Not Found	High	High
Q9Y6N5	Sulfide:quinone oxidoreductase, mitochondrial OS=Homo sapiens OX=9606 GN=SQOR PE=1 SV=1	FALSE	54.463	52	17	49	17	450	49.9	9.11	40.71	other metabolic processes	other membranes;mitochondrion	other molecular function	Pf07992	58472	ENSG00000137767	SQOR	hsa:58472; Q9UQM8; Q9Y6N5	Sulfide oxidation to sulfate		2.098	1.964	1.07	0.97	0.0775188	0.163623	2.81978e+06	756202	3.33358e+06	5.71051e+06	1.37988e+06	2.18207e+06	3.3296e+06	898889	6.65612e+06	4.88923e+06	3.40609e+06	8.58549e+06	6.40985e+06	3.27313e+06	1.58055e+06	4.71748e+06	5.16871e+06	1.18116e+06	Peak Found	Peak Found	Peak Found	High
P49913	Cathelicidin antimicrobial peptide OS=Homo sapiens OX=9606 GN=CAMP PE=1 SV=1	FALSE	10.329	15	3	34	3	170	19.3	9.41	40.63	cell organization and biogenesis;protein metabolism;other metabolic processes;stress response;other biological processes	non-structural extracellular;other cell component	other molecular function	Pf00666, Pf12153	820	ENSG00000164047	CAMP	hsa:820; P49913; Q71SN9	Neutrophil degranulation; Antimicrobial peptides	Sterol regulatory element-binding proteins (SREBP) signaling; Vitamin D receptor pathway; Non-genomic actions of 1,25 dihydroxyvitamin D3	1.562	1.444	0.64	0.53	0.307232	0.551698	4.13353e+06	2.31803e+07	841545	1.58982e+06	6.85934e+06	542582	3.05872e+06	1.07183e+06	2.0806e+06	1.0859e+06	1.11002e+07	712518	699750	33098.9	2.04875e+06	1.53379e+06	1.29772e+06	373987	High	High	High	High
P36578	60S ribosomal protein L4 OS=Homo sapiens OX=9606 GN=RPL4 PE=1 SV=5	FALSE	32.072	26	9	38	9	427	47.7	11.06	40.41	protein metabolism;other metabolic processes	cytosol;ER/Golgi;translational apparatus;nucleus;other cell component	other molecular function	Pf00573, Pf14374	6124	ENSG00000174444	RPL4	A8K502; hsa:6124; P36578; P39029; Q4VBR0; Q969Z9	L13a-mediated translational silencing of Ceruloplasmin expression; Formation of a pool of free 40S subunits; GTP hydrolysis and joining of the 60S ribosomal subunit; Regulation of expression of SLITs and ROBOs; Major pathway of rRNA processing in the nucleolus and cytosol; Nonsense Mediated Decay (NMD) enhanced by the Exon Junction Complex (EJC); SRP-dependent cotranslational protein targeting to…	Cytoplasmic ribosomal proteins	0.964	2.6	-0.05	1.38	0.845352	0.0339153	659451	531234	2.23759e+06	2.44597e+06	1.32659e+06	1.80945e+06	2.10526e+06	2.20095e+06	5.08956e+06	411251	3.16191e+06	1.24909e+07	3.41826e+06	787573	1.35299e+06	1.74746e+06	4.04634e+06	479748	Peak Found	High	Peak Found	High
Q9NX63	MICOS complex subunit MIC19 OS=Homo sapiens OX=9606 GN=CHCHD3 PE=1 SV=1	FALSE	12.223	15	3	26	3	227	26.1	8.28	40.31	cell organization and biogenesis	other membranes;mitochondrion;nucleus	other molecular function	Pf05300	54927	ENSG00000106554	CHCHD3	hsa:54927; Q9NX63	Cristae formation; Mitochondrial protein import		1.096	0.9	0.13	-0.15	0.898286	0.528282		1.55138e+06	1.73128e+06	905074	392719	1.57425e+06	1.31247e+06	1.16122e+06	539717	1.81333e+06	1.4955e+06	748980		1.0601e+06	1.38177e+06	222677	837738	1.2482e+06	Not Found	High	High	High
P28066	Proteasome subunit alpha type-5 OS=Homo sapiens OX=9606 GN=PSMA5 PE=1 SV=3	FALSE	20.569	35	6	47	6	241	26.4	4.79	40.2	protein metabolism;other metabolic processes	non-structural extracellular;cytosol;nucleus;other cell component		Pf00227, Pf10584	5686	ENSG00000143106	PSMA5	B2R8F6; B4E2V4; hsa:5686; P28066; Q3T1C1; Q6IBF7	FCERI mediated NF-kB activation; Downstream TCR signaling; Antigen processing: Ubiquitination & Proteasome degradation; Activation of NF-kappaB in B cells; Oxygen-dependent proline hydroxylation of Hypoxia-inducible Factor Alpha; ER-Phagosome pathway; Cross-presentation of soluble exogenous antigens (endosomes); SCF-beta-TrCP mediated degradation of Emi1; APC/C:Cdc20 mediated degradation of Secur…	Proteasome degradation; Alzheimer's disease and miRNA effects; Alzheimer's disease	1.56	0.953	0.64	-0.07	0.30921	0.629938	1.51366e+06	87695.1	4.16688e+06	3.94193e+06	881056	2.90351e+06	2.4496e+06	1.71698e+06	2.49686e+06	949490	2.68007e+06	1.43391e+06	339515	395217	2.87502e+06	1.86504e+06	2.41576e+06	45378.1	Peak Found	Peak Found	High	High
O14818	Proteasome subunit alpha type-7 OS=Homo sapiens OX=9606 GN=PSMA7 PE=1 SV=1	FALSE	26.587	32	7	35	7	248	27.9	8.46	40.1	protein metabolism;other metabolic processes	cytosol;nucleus;other cell component	other molecular function	Pf00227, Pf10584	5688	ENSG00000101182	PSMA7	B2R515; hsa:5688; O14818; Q5JXJ2; Q9BR53; Q9H4K5; Q9UEU8	FCERI mediated NF-kB activation; Downstream TCR signaling; Antigen processing: Ubiquitination & Proteasome degradation; Activation of NF-kappaB in B cells; Oxygen-dependent proline hydroxylation of Hypoxia-inducible Factor Alpha; ER-Phagosome pathway; Cross-presentation of soluble exogenous antigens (endosomes); SCF-beta-TrCP mediated degradation of Emi1; APC/C:Cdc20 mediated degradation of Secur…	Proteasome degradation; Alzheimer's disease and miRNA effects; Alzheimer's disease	1.34	1.428	0.42	0.51	0.525821	0.570562	1.55988e+06	90054.7	1.8169e+06	3.48221e+06	651051	937922	1.73401e+06	2.34795e+06	2.99357e+06	562283	2.00281e+06	4.49183e+06	3.15552e+06	760429	1.90012e+06	1.49663e+06	3.09943e+06	296271	Peak Found	Peak Found	High	High
O43633	Charged multivesicular body protein 2a OS=Homo sapiens OX=9606 GN=CHMP2A PE=1 SV=1	FALSE	19.902	19	5	28	5	222	25.1	5.97	39.93	cell cycle OR cell proliferation;cell organization and biogenesis;protein metabolism;other metabolic processes;stress response;transport;other biological processes	plasma membrane;other membranes;cytosol;cytoskeleton;nucleus;other cytoplasmic organelle;other cell component	other molecular function	Pf03357	27243	ENSG00000130724	CHMP2A	B2R4W6; hsa:27243; O43633; Q3ZTT0	Budding and maturation of HIV virion; Endosomal Sorting Complex Required For Transport (ESCRT); HCMV Late Events; Late endosomal microautophagy; Sealing of the nuclear envelope (NE) by ESCRT-III; Lysosome Vesicle Biogenesis; Macroautophagy; Pyroptosis; Translation of Replicase and Assembly of the Replication Transcription Complex; Translation of Replicase and Assembly of the Replication Transcrip…		0.8	0.888	-0.32	-0.17	0.504931	0.505883	1.02499e+06	555560	2.11777e+06	1.25391e+06	987623	2.48449e+06	1.64755e+06	2.28796e+06	774068	1.85175e+06	2.06298e+06	1.35674e+06	952266	1.4071e+06	1.29783e+06	1.1699e+06	727629	1.34881e+06	High	High	High	High
Q9BVK6	Transmembrane emp24 domain-containing protein 9 OS=Homo sapiens OX=9606 GN=TMED9 PE=1 SV=2	FALSE	16.001	21	5	46	5	235	27.3	8.02	39.81	cell organization and biogenesis;transport;other biological processes	other membranes;ER/Golgi;other cell component	other molecular function	Pf01105	54732	ENSG00000184840	TMED9	hsa:54732; Q14437; Q8WZ61; Q9BVK6	COPI-dependent Golgi-to-ER retrograde traffic; COPI-mediated anterograde transport	5q35 copy number variation	0.77	0.936	-0.38	-0.1	0.445499	0.596819	6.34751e+06	4.11202e+06	7.90152e+06	5.12717e+06	2.33851e+06	9.743e+06	7.52228e+06	8.61733e+06	2.81604e+06	7.18866e+06	6.23373e+06	5.03186e+06	2.09487e+06	5.53756e+06	1.12498e+07	5.458e+06	4.55849e+06	6.23629e+06	High	High	High	High
Q9UHA7	Interleukin-36 alpha OS=Homo sapiens OX=9606 GN=IL36A PE=1 SV=1	FALSE	17.366	30	4	32	4	158	17.7	6.3	39.74	stress response;signal transduction;other biological processes	non-structural extracellular;other cell component	signal transduction activity or receptor binding	Pf00340	27179	ENSG00000136694	IL36A	B2RAD9; hsa:27179; Q53SR7; Q5BLR4; Q7RTZ8; Q9UHA7	Interleukin-36 pathway	Overview of proinflammatory and profibrotic mediators; 2q13 copy number variation syndrome	1.251	0.878	0.32	-0.19	0.644988	0.487822	1.8334e+06	387794	1.12283e+06	3.3792e+06	174935	896270	747806	1.49852e+06	4.17908e+06	899011	978631	5.84335e+06	384261		4.93035e+06	736877	4.1559e+06	29888.8	Peak Found	High	High	High
Q9P0L0	Vesicle-associated membrane protein-associated protein A OS=Homo sapiens OX=9606 GN=VAPA PE=1 SV=3	FALSE	25.707	30	6	49	5	249	27.9	8.62	39.35	cell organization and biogenesis;other metabolic processes;transport;developmental processes;other biological processes	plasma membrane;other membranes;cytosol;cytoskeleton;ER/Golgi;nucleus;other cytoplasmic organelle;other cell component	cytoskeletal activity;other molecular function	Pf00635	9218	ENSG00000101558	VAPA	A6NDZ0; D3DUI3; hsa:9218; O75453; Q5U0E7; Q9P0L0; Q9UBZ2	Neutrophil degranulation; Sphingolipid de novo biosynthesis; Insertion of tail-anchored proteins into the endoplasmic reticulum membrane	Exercise-induced circadian regulation; Cholesterol metabolism	0.907	0.991	-0.14	-0.01	0.726159	0.70444	491835	945583	2.54456e+06	1.59913e+06	487082	1.74172e+06	2.30334e+06	1.35894e+06	680160	643468	2.26107e+06	2.26458e+06	544580	343765	1.08246e+06	855851	875121	1.95853e+06	Peak Found	High	High	High
P18124	60S ribosomal protein L7 OS=Homo sapiens OX=9606 GN=RPL7 PE=1 SV=1	FALSE	35.995	44	12	60	12	248	29.2	10.65	39.01	protein metabolism;RNA metabolism OR transcription;other metabolic processes;other biological processes	cytosol;translational apparatus;other cell component	nucleic acid binding activity;other molecular function	Pf00327, Pf08079	6129	ENSG00000147604	RPL7	A8K504; hsa:6129; P18124; Q15289; Q3KQU0; Q5I0X1; Q6IBM9	Regulation of expression of SLITs and ROBOs; L13a-mediated translational silencing of Ceruloplasmin expression; Formation of a pool of free 40S subunits; GTP hydrolysis and joining of the 60S ribosomal subunit; Major pathway of rRNA processing in the nucleolus and cytosol; Nonsense Mediated Decay (NMD) enhanced by the Exon Junction Complex (EJC); SRP-dependent cotranslational protein targeting to…	VEGFA-VEGFR2 signaling; Cytoplasmic ribosomal proteins	1.013	1.938	0.02	0.95	0.944248	0.17422	975540	239660	1.12116e+06	7.98129e+06	308829	682767	1.57165e+06	946541	7.00933e+06	676282	5.43478e+06	1.78907e+07	7.11513e+06	236921	3.1582e+06	2.14856e+06	9.60655e+06	581417	Peak Found	Peak Found	High	High
Q15691	Microtubule-associated protein RP/EB family member 1 OS=Homo sapiens OX=9606 GN=MAPRE1 PE=1 SV=3	FALSE	25.909	50	9	56	9	268	30	5.14	38.58	cell cycle OR cell proliferation;cell organization and biogenesis;other biological processes	plasma membrane;other membranes;cytosol;cytoskeleton;ER/Golgi;other cell component	cytoskeletal activity;other molecular function	Pf00307, Pf03271	22919	ENSG00000101367	MAPRE1	B2R6I7; E1P5M8; hsa:22919; Q15691; Q3KQS8	RHO GTPases Activate Formins; Anchoring of the basal body to the plasma membrane; Separation of Sister Chromatids; The role of GTSE1 in G2/M progression after G2 checkpoint; Resolution of Sister Chromatid Cohesion; Recruitment of NuMA to mitotic centrosomes; EML4 and NUDC in mitotic spindle formation; Regulation of PLK1 Activity at G2/M Transition; Loss of Nlp from mitotic centrosomes; Recruitmen…	Microtubule cytoskeleton regulation; HDAC6 interactions in the central nervous system	0.907	1.102	-0.14	0.14	0.72545	0.916264	571186	1.80323e+06	3.45107e+06	1.43499e+06	531698	1.6835e+06	2.25523e+06	1.8263e+06	1.467e+06	1.98474e+06	2.89977e+06	3.35563e+06	937987	825638	2.27154e+06	473057	1.91859e+06	2.47694e+06	Peak Found	High	High	High
P49189	4-trimethylaminobutyraldehyde dehydrogenase OS=Homo sapiens OX=9606 GN=ALDH9A1 PE=1 SV=3	FALSE	42.357	31	13	55	13	494	53.8	5.87	38.42	cell organization and biogenesis;other metabolic processes	cytosol;other cell component	other molecular function	Pf00171	223	ENSG00000143149	ALDH9A1	B2R6X1; B4DXY7; B9EKV4; hsa:223; P49189; Q5VV90; Q6LCL1; Q9NZT7	Carnitine synthesis	GABA receptor signaling; Fluoroacetic acid toxicity; Opioid receptor pathways	2.035	1.014	1.02	0.02	0.091521	0.748015	710700	127721	639511	5.41908e+06	618878	513531	1.82839e+06	850011	4.10325e+06	252688	2.57178e+06	1.09711e+07	7.60996e+06	913365	2.34446e+06	2.40804e+06	1.12582e+07	132908	Peak Found	Peak Found	Peak Found	High
Q9NZD2	Glycolipid transfer protein OS=Homo sapiens OX=9606 GN=GLTP PE=1 SV=3	FALSE	21.95	35	8	61	8	209	23.8	7.39	38.27	cell organization and biogenesis;other metabolic processes;stress response;transport	cytosol	transporter activity;other molecular function	Pf08718	51228	ENSG00000139433	GLTP	hsa:51228; Q53Z13; Q96J68; Q9NZD2	Glycosphingolipid transport		0.949	0.909	-0.08	-0.14	0.813633	0.544909	1.86278e+06	2.55492e+06	4.20239e+06	2.5707e+06	688646	2.37019e+06	3.54336e+06	3.97707e+06	2.78684e+06	1.93799e+06	2.6047e+06	2.02635e+06	679793	829212	2.19732e+06	3.2469e+06	2.78284e+06	1.11715e+06	High	High	High	High
P00505	Aspartate aminotransferase, mitochondrial OS=Homo sapiens OX=9606 GN=GOT2 PE=1 SV=3	FALSE	35.48	28	12	43	12	430	47.5	9.01	38.27	other metabolic processes;transport;other biological processes	plasma membrane;other membranes;mitochondrion	other molecular function	Pf00155	2806	ENSG00000125166	GOT2	B4DJA6; E7ERW2; hsa:2806; P00505; Q53FL3; Q9BWA3	Glyoxylate metabolism and glycine degradation; Gluconeogenesis; Aspartate and asparagine metabolism; Glutamate and glutamine metabolism; Degradation of cysteine and homocysteine	Alanine and aspartate metabolism; Amino acid metabolism; Metabolic reprogramming in colon cancer; NAD metabolism in oncogene-induced senescence and mitochondrial dysfunction-associated senescence; Glycolysis and gluconeogenesis; Metabolic Epileptic Disorders	1.72	1.174	0.78	0.23	0.206141	0.952965	526414	140664	1.09682e+06	4.88336e+06	1.56919e+06	36246.3	897811	653472	2.4434e+06	339689	2.1986e+06	4.83242e+06	4.07969e+06	506779	1.58227e+06	817747	3.98766e+06	521352	Peak Found	Peak Found	Peak Found	High
P50395	Rab GDP dissociation inhibitor beta OS=Homo sapiens OX=9606 GN=GDI2 PE=1 SV=2	FALSE	43.179	42	13	56	8	445	50.6	6.47	38.26	transport;signal transduction;other biological processes	non-structural extracellular;other membranes;cytosol;ER/Golgi;other cytoplasmic organelle;other cell component	enzyme regulator activity;other molecular function	Pf00996	2665	ENSG00000057608	GDI2	hsa:2665; O43928; P50395; Q5SX88; Q9UQM6	Neutrophil degranulation; RAB GEFs exchange GTP for GDP on RABs		1.206	1.424	0.27	0.51	0.712383	0.575794	968971	6.97403e+06	309306	5.73078e+06	387614	501097	2.51433e+06	1.29181e+06	6.44197e+06	252198	3.13303e+06	9.79027e+06	8.22867e+06	104032	2.94595e+06	1.87426e+06	7.61319e+06	7890.73	Peak Found	Peak Found	High	High
P51572	B-cell receptor-associated protein 31 OS=Homo sapiens OX=9606 GN=BCAP31 PE=1 SV=3	FALSE	19.56	23	6	65	6	246	28	8.44	38.22	stress response;transport;signal transduction;other biological processes	plasma membrane;other membranes;cytosol;mitochondrion;ER/Golgi;other cell component	signal transduction activity or receptor binding;other molecular function	Pf05529, Pf18035	10134	ENSG00000185825	BCAP31	B3KQ79; D3DWV5; hsa:10134; P51572; Q13836; Q96CF0	Antigen Presentation: Folding, assembly and peptide loading of class I MHC; RSV-host interactions; RHOA GTPase cycle; Apoptotic cleavage of cellular proteins		0.963	0.858	-0.05	-0.22	0.843277	0.450129	1.08325e+07	1.73213e+07	1.28915e+07	1.06207e+07	5.90412e+06	1.05176e+07	1.53118e+07	1.25991e+07	6.06735e+06	6.06383e+06	9.94069e+06	7.77442e+06	1.46563e+07	5.27669e+06	8.72082e+06	7.44032e+06	7.98605e+06	7.87465e+06	High	High	High	High
P43490	Nicotinamide phosphoribosyltransferase OS=Homo sapiens OX=9606 GN=NAMPT PE=1 SV=1	FALSE	49.524	38	15	65	15	491	55.5	7.15	38.12	cell-cell signaling;other metabolic processes;signal transduction;other biological processes	cytosol;nucleus;other cell component	signal transduction activity or receptor binding;other molecular function	Pf04095, Pf18127	10135	ENSG00000105835	NAMPT	A4D0Q9; A4D0R0; hsa:10135; P43490; Q3KQV0; Q8WW95	NPAS4 regulates expression of target genes; BMAL1:CLOCK,NPAS2 activates circadian gene expression; Nicotinamide salvaging	Adipogenesis; NAD metabolism, sirtuins and aging; NAD+ metabolism; NAD+ biosynthetic pathways; Caloric restriction and aging; NAD metabolism in oncogene-induced senescence and mitochondrial dysfunction-associated senescence	1.307	1.641	0.39	0.71	0.567844	0.353931	471471	547415	1.44195e+06	3.0379e+06	571622	631884	1.18917e+06	1.06833e+06	6.69065e+06	503081	4.18394e+06	1.0452e+07	9.3681e+06	61130	2.26225e+06	878421	9.26805e+06	200609	Peak Found	High	Peak Found	High
P19652	Alpha-1-acid glycoprotein 2 OS=Homo sapiens OX=9606 GN=ORM2 PE=1 SV=2	FALSE	20.311	31	6	49	4	201	23.6	5.11	38.1	stress response;other biological processes	non-structural extracellular;other cytoplasmic organelle;other cell component		Pf00061	5005	ENSG00000228278	ORM2	B2R5L2; hsa:5005; P19652; Q16571; Q5T538; Q6IB74	Neutrophil degranulation; Platelet degranulation	Vitamin D receptor pathway	1.349	1.06	0.43	0.08	0.515364	0.836765	1.79848e+06	4.13522e+06	1.56311e+06	589283	1.54259e+06	1.0037e+06	1.63259e+06	1.30957e+06	1.49681e+06	2.79306e+06	1.12841e+06	470816	2.46727e+06	1.62194e+06	4.31413e+06	773479	967320	628508	Peak Found	High	Peak Found	Not Found
P61019	Ras-related protein Rab-2A OS=Homo sapiens OX=9606 GN=RAB2A PE=1 SV=1	FALSE	30.039	51	8	39	8	212	23.5	6.54	38	cell organization and biogenesis;transport	other membranes;cytosol;ER/Golgi;other cell component	other molecular function	Pf00071	5862	ENSG00000104388	RAB2A	B2R5W8; B4DMQ5; hsa:5862; P08886; P61019	RAB geranylgeranylation; Golgi Cisternae Pericentriolar Stack Reorganization	Focal adhesion: PI3K-Akt-mTOR-signaling pathway; Ciliary landscape	1.61	1.098	0.69	0.14	0.27275	0.909097	420015	88243.3	990621	3.40303e+06	561165	645183	1.04515e+06	976747	2.40078e+06	223618	1.61502e+06	3.1452e+06	1.99228e+06	120708	1.75266e+06	832879	3.27243e+06	411604	Peak Found	Peak Found	High	High
P04217	Alpha-1B-glycoprotein OS=Homo sapiens OX=9606 GN=A1BG PE=1 SV=4	FALSE	19.75	15	6	33	6	495	54.2	5.86	37.95		non-structural extracellular;plasma membrane;other membranes;other cell component		Pf13895	1	ENSG00000121410	A1BG	A8K052; hsa:1; P04217; Q68CK0; Q8IYJ6; Q96P39	Neutrophil degranulation; Platelet degranulation	Network map of SARS-CoV-2 signaling pathway	1.257	0.888	0.33	-0.17	0.636809	0.505303	1.59665e+06	879093	955817	50220.8	1.54082e+06	900650	1.51331e+06	429810	283958	1.85099e+06	589907	285240	2.22235e+06	731824	2.05389e+06	392528	1.37856e+06	1.55733e+06	High	High	High	Peak Found
P23396	40S ribosomal protein S3 OS=Homo sapiens OX=9606 GN=RPS3 PE=1 SV=2	FALSE	39.195	62	13	55	13	243	26.7	9.66	37.95	cell cycle OR cell proliferation;cell organization and biogenesis;protein metabolism;DNA metabolism;other metabolic processes;stress response;other biological processes	plasma membrane;other membranes;cytosol;cytoskeleton;mitochondrion;ER/Golgi;translational apparatus;nucleus;other cell component	cytoskeletal activity;nucleic acid binding activity;other molecular function	Pf00189, Pf07650	6188	ENSG00000149273	RPS3	B2R7N5; hsa:6188; J3KN86; P23396; Q498B5; Q8NI95	Regulation of expression of SLITs and ROBOs; L13a-mediated translational silencing of Ceruloplasmin expression; Translation initiation complex formation; Formation of a pool of free 40S subunits; Formation of the ternary complex, and subsequently, the 43S complex; Ribosomal scanning and start codon recognition; GTP hydrolysis and joining of the 60S ribosomal subunit; Major pathway of rRNA process…	Cytoplasmic ribosomal proteins	1.654	1.242	0.73	0.31	0.244021	0.838174	538534	349172	2.24022e+06	6.66082e+06	245433	1.15348e+06	1.04756e+06	1.08984e+06	6.04068e+06	1.07077e+06	4.78798e+06	6.19106e+06	2.72115e+06	360693	2.28977e+06	1.7675e+06	7.60489e+06	335022	Peak Found	Peak Found	High	High
P53999	Activated RNA polymerase II transcriptional coactivator p15 OS=Homo sapiens OX=9606 GN=SUB1 PE=1 SV=3	FALSE	13.072	35	4	40	4	127	14.4	9.6	37.91	RNA metabolism OR transcription;other metabolic processes;signal transduction;other biological processes	nucleus;other cell component	nucleic acid binding activity;other molecular function	Pf02229	10923	ENSG00000113387	SUB1	hsa:10923; P53999; Q96L29			1.039	0.999	0.05	0	0.99382	0.718646	1.89853e+06	1.82041e+06	2.02284e+06	831460	1.46313e+06	1.9892e+06	1.21382e+06	1.43098e+06	1.43358e+06	3.19419e+06	2.83679e+06	1.86652e+06	1.02727e+06	1.73651e+06	3.09926e+06	1.71971e+06	1.253e+06	1.80624e+06	High	High	High	High
P61313	60S ribosomal protein L15 OS=Homo sapiens OX=9606 GN=RPL15 PE=1 SV=2	FALSE	30.77	41	9	36	9	204	24.1	11.62	37.84	protein metabolism;other metabolic processes;other biological processes	cytosol;cytoskeleton;translational apparatus;nucleus;other cell component	other molecular function	Pf00827	6138	ENSG00000174748	RPL15	hsa:6138; P39030; P41051; P61313; Q5U0C0; Q642I1; Q6IPX6; Q8WYP2; Q96C44; Q9H2E5	Regulation of expression of SLITs and ROBOs; L13a-mediated translational silencing of Ceruloplasmin expression; Formation of a pool of free 40S subunits; GTP hydrolysis and joining of the 60S ribosomal subunit; Major pathway of rRNA processing in the nucleolus and cytosol; Nonsense Mediated Decay (NMD) enhanced by the Exon Junction Complex (EJC); SRP-dependent cotranslational protein targeting to…	Cytoplasmic ribosomal proteins	1.071	2.304	0.1	1.2	0.944496	0.070718	222076	15926.8	818764	5.25392e+06	298753	88482	695657	406353	3.84962e+06	231897	2.62493e+06	1.05831e+07	3.42614e+06	94173.7	1.47297e+06	616721	6.11334e+06	50323.1	Peak Found	Peak Found	Peak Found	High
P62917	60S ribosomal protein L8 OS=Homo sapiens OX=9606 GN=RPL8 PE=1 SV=2	FALSE	22.994	19	5	25	5	257	28	11.03	37.79	protein metabolism;other metabolic processes	cytosol;translational apparatus;other cell component	nucleic acid binding activity;other molecular function	Pf00181, Pf03947	6132	ENSG00000161016	RPL8	A8K094; D3DWN2; hsa:6132; P25120; P62917; Q567Q7; Q969V7; Q9BWQ9	Regulation of expression of SLITs and ROBOs; L13a-mediated translational silencing of Ceruloplasmin expression; Formation of a pool of free 40S subunits; GTP hydrolysis and joining of the 60S ribosomal subunit; Major pathway of rRNA processing in the nucleolus and cytosol; Nonsense Mediated Decay (NMD) enhanced by the Exon Junction Complex (EJC); SRP-dependent cotranslational protein targeting to…	Cytoplasmic ribosomal proteins	0.861	1.981	-0.22	0.99	0.630283	0.15677	464697	238654	406601	2.49869e+06		523662	358787	120089	1.8049e+06	488880	2.14204e+06	7.57216e+06	1.45164e+06	354952	720083	113350	3.10029e+06	321025	Peak Found	Peak Found	Peak Found	High
Q15363	Transmembrane emp24 domain-containing protein 2 OS=Homo sapiens OX=9606 GN=TMED2 PE=1 SV=1	FALSE	18.503	20	3	52	3	201	22.7	5.17	37.66	cell organization and biogenesis;stress response;transport;developmental processes;signal transduction;other biological processes	other membranes;ER/Golgi;other cell component	signal transduction activity or receptor binding	Pf01105	10959	ENSG00000086598	TMED2	hsa:10959; Q15363	COPI-dependent Golgi-to-ER retrograde traffic; COPI-mediated anterograde transport; Pre-NOTCH Processing in Golgi; COPII-mediated vesicle transport; Cargo concentration in the ER	5q35 copy number variation	0.765	1.082	-0.39	0.11	0.436539	0.879522	1.00857e+06	414678	3.1978e+06	2.32442e+06	782676	2.9741e+06	3.14321e+06	3.08954e+06	1.37809e+06	1.5962e+06	1.79266e+06	3.13911e+06	1.59007e+06	1.84809e+06	2.97522e+06	2.56587e+06	1.70149e+06	491962	High	High	High	High
Q99584	Protein S100-A13 OS=Homo sapiens OX=9606 GN=S100A13 PE=1 SV=1	FALSE	19.759	54	6	62	6	98	11.5	6.16	37.4	transport;other biological processes	non-structural extracellular;plasma membrane;other membranes;cytosol;nucleus;other cell component	signal transduction activity or receptor binding;other molecular function	Pf01023	6284	ENSG00000189171	S100A13	hsa:6284; Q52PI9; Q6FGF8; Q99584			0.581	0.646	-0.78	-0.63	0.140625	0.136267	1.25486e+06	3.52901e+06	2.8498e+06	2.31086e+06	3.51718e+06	4.12354e+06	6.03599e+06	4.5462e+06	913040	4.92739e+06	3.88282e+06	1.43449e+06	202391	1.28874e+06	5.49102e+06	3.19654e+06	3.05355e+06	3.66644e+06	High	High	High	High
P50990	T-complex protein 1 subunit theta OS=Homo sapiens OX=9606 GN=CCT8 PE=1 SV=4	FALSE	48.644	30	15	46	15	548	59.6	5.6	37.26	protein metabolism;other metabolic processes;other biological processes	non-structural extracellular;cytosol;cytoskeleton;nucleus;other cytoplasmic organelle;other cell component	other molecular function	Pf00118	10694	ENSG00000156261; ENSG00000291533	CCT8	A6NN54; B4DEM7; B4DQH4; hsa:10694; P50990; Q4VBP8	Neutrophil degranulation; Formation of tubulin folding intermediates by CCT/TriC; BBSome-mediated cargo-targeting to cilium; Association of TriC/CCT with target proteins during biosynthesis; Cooperation of PDCL (PhLP1) and TRiC/CCT in G-protein beta folding; Prefoldin mediated transfer of substrate to CCT/TriC; Folding of actin by CCT/TriC	16p11.2 proximal deletion syndrome	3.293	1.366	1.72	0.45	0.00371296	0.651758		279233	80013.6	3.79939e+06	79907.4	185512	808846	318688	3.17961e+06	107875	2.23358e+06	6.22575e+06	3.79577e+06		674065	728427	4.72672e+06		Not Found	Peak Found	Peak Found	High
P00738	Haptoglobin OS=Homo sapiens OX=9606 GN=HP PE=1 SV=1	FALSE	30.226	17	7	32	7	406	45.2	6.58	37.12	stress response;other biological processes	non-structural extracellular;other cell component	other molecular function	Pf00089	3240	ENSG00000257017	HP	B0AZL5; hsa:3240; P00737; P00738; Q0VAC4; Q0VAC5; Q2PP15; Q3B7J0; Q6LBY9; Q9UC67	Neutrophil degranulation; Scavenging of heme from plasma	Network map of SARS-CoV-2 signaling pathway	1.328	1.916	0.41	0.94	0.540391	0.1839	6.80152e+06	1.24086e+07	461362	400815	1.32939e+06	283581	4.28996e+06	3.93433e+06	6.79202e+06	1.49167e+07	721631	373818	1.84451e+06	341304	2.45469e+06	699925	1.65841e+06	23557.9	High	High	High	Peak Found
P09525	Annexin A4 OS=Homo sapiens OX=9606 GN=ANXA4 PE=1 SV=4	FALSE	46.951	51	13	71	12	319	35.9	6.13	36.81	signal transduction;other biological processes	plasma membrane;other membranes;nucleus;other cell component	enzyme regulator activity;other molecular function	Pf00191	307	ENSG00000196975	ANXA4	B4DDF9; hsa:307; P09525; Q6LES2; Q96F33; Q9BWK1		Prostaglandin synthesis and regulation	1.547	1.27	0.63	0.35	0.319114	0.792086	6.28187e+06	43909.8	4.13714e+06	6.19199e+06	7.80685e+06	4.30996e+06	4.0703e+06	5.64465e+06	5.12179e+06	1.62875e+06	3.73135e+06	6.19715e+06	4.97372e+06	3.18605e+06	2.74138e+06	3.50158e+06	6.14818e+06	662398	High	High	High	High
O14737	Programmed cell death protein 5 OS=Homo sapiens OX=9606 GN=PDCD5 PE=1 SV=3	FALSE	24.667	58	7	38	7	125	14.3	6.04	36.52	other biological processes	cytosol;nucleus	enzyme regulator activity;cytoskeletal activity;nucleic acid binding activity;other molecular function	Pf01984	9141	ENSG00000105185	PDCD5	B4DE64; hsa:9141; O14737; Q53YC9; Q6IB70			1.216	0.756	0.28	-0.4	0.696643	0.27914	2.67913e+06	1.7953e+06	2.53196e+06	1.13461e+06	893711	1.91535e+06	1.21991e+06	1.92927e+06	1.08455e+06	2.47912e+06	1.24748e+06	1.90563e+06	1.90642e+06	2.80671e+06	1.4269e+06	4.43559e+06	2.35007e+06	2.01651e+06	Peak Found	High	High	High
P07858	Cathepsin B OS=Homo sapiens OX=9606 GN=CTSB PE=1 SV=3	FALSE	20.341	19	5	60	5	339	37.8	6.3	36.52	protein metabolism;other metabolic processes;other biological processes	non-structural extracellular;plasma membrane;other membranes;other cytoplasmic organelle;other cell component	other molecular function	Pf00112, Pf08127	1508	ENSG00000164733; ENSG00000285132	CTSB	B3KQR5; B3KRR5; hsa:1508; P07858; Q503A6; Q96D87	Neutrophil degranulation; MHC class II antigen presentation; Collagen degradation; Assembly of collagen fibrils and other multimeric structures; Trafficking and processing of endosomal TLR	Ebola virus infection in host; 8p23.1 copy number variation syndrome	0.808	1.469	-0.31	0.55	0.522065	0.521975	2.06811e+06	3.62529e+06	7.49489e+06	3.85174e+06	2.21915e+06	4.32531e+06	7.32732e+06	6.94098e+06	3.84653e+06	9.10727e+06	4.26508e+06	8.59203e+06	3.97457e+06	1.24668e+06	7.30278e+06	4.58151e+06	5.22875e+06	2.77164e+06	High	High	High	High
P23526	Adenosylhomocysteinase OS=Homo sapiens OX=9606 GN=AHCY PE=1 SV=4	FALSE	32.578	25	11	40	11	432	47.7	6.34	36.42	other metabolic processes	cytosol;ER/Golgi;nucleus;other cell component	other molecular function	Pf00670, Pf05221	191	ENSG00000101444	AHCY	A8K307; B3KUN3; E1P5P2; F5H737; hsa:191; P23526; Q96A36	Methylation; Sulfur amino acid metabolism; Metabolism of ingested SeMet, Sec, MeSec into H2Se; Defective AHCY causes HMAHCHD	Folate metabolism; Trans-sulfuration pathway; One-carbon metabolism; Trans-sulfuration, one-carbon metabolism and related pathways; Methionine de novo and salvage pathway; Ethanol effects on histone modifications; Spina bifida	2.062	1.421	1.04	0.51	0.0853184	0.579338	574015		199907	3.57013e+06	110802	246037	737415	212277	3.20235e+06	141510	1.12268e+06	4.31383e+06	2.50302e+06	213012	1.51688e+06	641816	4.09512e+06	206675	Peak Found	Not Found	Peak Found	High
P61247	40S ribosomal protein S3a OS=Homo sapiens OX=9606 GN=RPS3A PE=1 SV=2	FALSE	23.82	28	9	54	9	264	29.9	9.73	36.23	protein metabolism;other metabolic processes;other biological processes	cytosol;ER/Golgi;translational apparatus;nucleus;other cell component	nucleic acid binding activity;other molecular function	Pf01015	6189	ENSG00000145425; ENSG00000292158	RPS3A	B2R4D4; D3DP05; hsa:6189; P33443; P49241; P61247	Regulation of expression of SLITs and ROBOs; L13a-mediated translational silencing of Ceruloplasmin expression; Translation initiation complex formation; Formation of a pool of free 40S subunits; Formation of the ternary complex, and subsequently, the 43S complex; Ribosomal scanning and start codon recognition; GTP hydrolysis and joining of the 60S ribosomal subunit; Peptide chain elongation; Maj…	Cytoplasmic ribosomal proteins	1.023	1.579	0.03	0.66	0.963177	0.408224	1.0961e+06	92774.7	3.22143e+06	5.31764e+06	3.87412e+06	4.49357e+06	2.96763e+06	5.12885e+06	4.94519e+06	1.43729e+06	4.06762e+06	1.00682e+07	4.40109e+06	1.74709e+06	2.33853e+06	2.32174e+06	5.51069e+06	1.27242e+06	Peak Found	Peak Found	High	High
[truncated: 831 more rows]
[truncated: 14 more columns]
